# Supplementary material for: CANDiT: A machine learning framework for differentiation therapy in colorectal cancer
Source: Cell Rep Med. 2025 Oct 20;6(11):102421. doi: 10.1016/j.xcrm.2025.102421 (PMC12711679; doi:10.1016/j.xcrm.2025.102421)
Supplement: Table S2. A comprehensive catalog of all gene clusters derived from the Clustered Boolean Implication Network, related to Figures 1 and S1 [file mmc2.xlsx]

## Sheet: Sheet1
Supplemental Table 2 [Related to Figure 1 and S1]: A comprehensive catalogue of all gene clusters derived from the Clustered Boolean Implication Network is provided in a separate Excel file
Cluster 1	Cluster 2	Cluster 3	Cluster 4	Cluster 5	Cluster 6	Cluster 7	Cluster 8	Cluster 9
CDX2	MGAT4B	EPB41L4B	KCTD5	MUPCDH	UGT1A6	PSPC1	FUCA1	LAYN
	C6orf136	F2RL1	SLC35A2	CEACAM1	ABCC13	ACTR2	SPPL2A	VEGFC
	PLEKHG6	SOS2	NFYC	P2RX4		C5orf22	ACADS	THBD
	MYH14	TPD52	ZDHHC5			DDX3X	PTPRH	MPDZ
	ERBB2	KCTD5	PKP3			ZNF644	CNNM4	AEBP1
	HDHD3	POF1B	C21orf33			RAB6A	HIGD1A	OLFML2B
	GNA11	TMEM9B	POLDIP3			CAB39	MGC13057	GLIS2
	PRSS8	STX3	INPP5A			PAFAH1B1	SDCBP2	SPOCK1
	MYO1D	CD164	RANGAP1			YTHDF3	SMPDL3A	EFEMP2
	KIAA0746	NDRG2	CDH1			GTF2I	VSIG2	FGFR1
	DOK4	ABCD3	MAX			TMEM30A	ACVRL1	MXRA8
	PTPRF	CXADR	MAZ			ARFIP1	PLA2G10	BGN
	CAPN5	RETSAT	C19orf6			SCYL2	PPID	PDGFRB
	CLDN3	PRKAB1	DNAJC14			RP6-213H19.1	NAAA	HNT
	KIAA1543	SLC44A4	WWP2			PTPLAD1	ENDOD1	THY1
	PRR15	MAP7	API5			KPNA1	PADI2	FAP
	IHH	CAT	ANAPC5			MRPL30	SULT1A2	FNDC1
	AKAP1	TMPRSS2	CDV3			DNAJC14	MMP28	MRC2
	ACVR1B	PDE8A	ERLIN1			TOR1AIP1	SCNN1B	SERPING1
	ABP1	RBM35A	CAPRIN1			SLC35A2	IL6R	TUBB6
	CEBPA	APPL2	UEVLD			EXOSC2	MOGAT2	SERPINF1
			WDR1			API5	CASP7	TIMP2
			SPTLC1			ANAPC5	ITM2C	CRISPLD2
			ZNF317			CDV3	GUCA2A	TMEM204
			FAM62B			ERLIN1	ETHE1	RAB34
			CDC5L			CAPRIN1	APOB48R	LHFP
			XPO7			UEVLD	ENTPD5	CMTM3
			RRM1			WDR1	OSTbeta	FRMD6
			SP1			SPTLC1	HHLA2	C1R
			EML4			ZNF317	NR5A2	GLI3
			PSEN1			FAM62B	PXMP2	TSHZ3
			MAPKAP1			CDC5L	RAB27A	TSPYL5
			CANX			XPO7	C3orf28	COX7A1
			CREB1			RRM1	PAG1	CCDC80
			C16orf63			SP1	CCL28	AMOTL1
			HSPA4			EML4	BCAS1	FLRT2
			SNAP23			PSEN1	GDPD3	MSRB3
			STX3			MAPKAP1	SLC22A5	ZEB1
			CTNND1			CANX	BRP44L	AKAP12
			MAP2K2			CREB1	ZZEF1	GPC6
			FLOT1			C16orf63	PHLPPL	HTRA1
			PVRL2			HSPA4	TMCC3	GUCY1A3
			UBE4B			SNAP23	ST6GALNAC6	FSTL1
			MRPL38			GLUD2	TMEM37	RAB31
			YKT6			MAT2A	CHST5	COL6A1
			COPE			INPP5A	PRDX6	GUCY1B3
			BSG			MCCC2	CA1	ACTA2
			FH			GFM1	EDN3	COL18A1
			KPNA1			PSMD10	HSD17B2	PCOLCE
			MRPL4			LMBR1	RICH2	FBN1
			ZFYVE21			PRIM2	CLDN8	S1PR3
			APH1A			PIGX	ETFDH	ANTXR1
			YWHAE			"SEPT11"	GPD1L	AKT3
			RBM14			MLSTD2	DHRS9	HEG1
			TSPAN31			TXNDC1	CA4	ANGPTL2
			DAPK3			SRPK1	DENND2A	NNMT
			F2RL1			STX3	SQRDL	CDH11
			MPDU1			YKT6	LOC388335	MMP2
			TMEM9B			OPRS1	SLC17A4	CTSK
			UNC93B1			CDK2	BEST2	TAGLN
			CXADR			ABCD3	UCRC	FEZ1
			ARFRP1			MRPL4	MS4A12	JAM3
			DNASE2			NFYC	ZG16	PLXDC1
			SH3GLB2			CASP8	BTNL3	DFNA5
			SLC25A11			MRPS10	CD177	SPON2
			PACSIN2			MAX	ABCC13	COL5A1
			SOS2			RFC2	LDHD	COL5A2
			MAPKAPK2			MRPL44	SCARA5	KIRREL
			FARSA			ABHD10	WSCD1	ENTPD4
			NFS1			SLC39A9	RP11-285G1.3	STON1
			"SEPT11"			SCARB2	GUCA2B	TNS1
			CCNG2			CTDSPL2	TP53INP2	PRKCDBP
			YIF1B			CXADR	SLC25A20	NXN
			FKBP1A			OGFOD1	SMPD1	C1QTNF5
			JUND			GFM2	CHGA	PFTK1
			RHBDD2			EXOC6	MPND	FAM20C
			TAPBP			NXT2	CLCA4	LAMA4
			DAGLB			NUDT21	P2RX4	FERMT2
			ABCD3			MTMR1	PAFAH2	FIBIN
			PAK2			POLDIP3	FLJ21511	MFAP2
			TPD52			SCAMP1	AQP8	INHBA
			HMG20B			ORC5L	GCG	TIMP3
			PTPRF			NONO	LGALS2	ADAMTS12
			XPNPEP1			ACLY	TRPM6	GLT8D2
			BCL2L1			ATP13A3	PCDH24	HOPX
			RETSAT			FEN1	CPM	PLEKHO1
			CD164			RANGAP1	CHP2	ITGA5
			PRKAB1			FARSA	LAMA1	MITF
			MCCC2			DHFR	LOC339977	SDC2
			C6orf136			UBE4B	SPIB	GPR116
			MFN2			C1orf174	UNQ338	FILIP1L
			OPRS1			C16orf13	CDKN2B	EMILIN1
			ARHGDIA			CYP51A1	DNASE1L3	GFPT2
			CANT1			RANBP1	LPHN3	PTPRM
			PIGX			UBE2H	TTLL6	CHN1
			SLC39A9			C21orf33	STBD1	ITGAM
			SCARB2			SHMT2	MT1M	LTBP2
			MTMR1			NFS1	SPINK5	LOXL1
			PRR14			ADAM9	MALL	MGP
			SLC25A39			TMPO	SLC25A34	DPYSL3
			SLC39A14			B3GNT2	CASP5	LOX
			NDRG2			RAD21	IL10RB	PRRX1
			C1orf174			TSR1	BTNL8	RHOJ
			GLT25D1			SLC39A14	TNFRSF17	GAS1
			CNPY3			RNASEH2A	ALPI	NUAK1
			GALNT4			LOC442240	UGT1A6	PMP22
			CAPN5			NAT13	AMN	LDB2
			AP2A1			ARFGEF1	SCGB2A1	DSE
			CNOT3			CD164	LOC92482	CDH5
			COPA			SOS2		MYL9
			MCL1			RBM14		DDR2
			C22orf16			LOC646208		DKK3
			SLC44A4			CKAP5		LMCD1
			CDK2AP2			POLR3K		CTGF
			BAP1			TIPRL		ISLR
			ABCF2			FNDC3A		DLC1
			SPINT1			ATF2		MFGE8
			SLC25A1			TMOD3		PDPN
			NUP62			NUP62		BCAT1
			POF1B			FLOT1		NRP1
			LSS			LSM12		GNG11
			NAPA			FLJ20160		ELTD1
			AKT1S1			ROD1		FBLN5
			C6orf166			MCM3		NOTCH3
			MPND			HTATSF1		ENTPD1
			TMEM54			MAD2L1		NEXN
			SAR1B			MCM4		KIAA1462
			REPIN1			RFC3		MSN
			BDH1			G3BP2		CD93
			SCAMP4			HEATR2		CTSL1
			WBP1			B3GNT5		ENG
			MAP7			TAPBP		CHST11
			KIAA0746			PA2G4		C1orf162
			GNA11			SRPRB		C1orf38
			VILL			SLC25A39		ARL4C
			HDHD3			MRPL38		BICC1
			AGPAT7			CNPY3		EHD2
			EPB41L4B			GLRX3		MOXD1
			ATP5D			MCM7		RFTN1
			FUT6			GNA13		MEIS1
			ME2			CDC6		SNAI2
			STXBP2			CCNG2		TGFB1I1
			FUT3			TMEM9B		VCAN
			TMPRSS2			LSM2		FCGR2A
			SH3BGRL3			PKP3		NCF2
			MYH14			C19orf6		RAI14
			NDUFB7			DENR		PHLDB2
			GSTM4			PAK2		FXYD6
			ETHE1			WDR57		ADAM12
			GIYD1			BZW1		SCHIP1
			TJP3			TFRC		TNFAIP6
			SOLH			CCNA2		TPM2
			FAF1			DNASE2		CSGALNACT2
			CLDN7			COPA		PKD2
			ELMO3			MCL1		IGFBP6
			DDT			THOC4		ASPN
			CAT			LMAN1		GEM
			STARD10			PTPN11		TIE1
			ERBB2			STOML2		CSF1R
			DOK4			DIMT1L		MMP19
			MARCKS			C10orf78		C20orf194
			HSD11B2			EPRS		KIAA1946
			ATP2A3			HIPK3		RAB6IP1
			ABHD11			CUL4B		GJC1
			PDE8A			CDK4		FBLN2
			CDX1			RUVBL1		ZFPM2
			VIPR1			LASS6		C5AR1
			ITM2C			BRCC3		CRYAB
			MMP15			KIF5B		GPR124
			PPARA			SRPR		VWF
			HECTD3			CASK		CLIP4
			GOT1			TSPAN31		TSPAN4
			MYO1A			PRPF31		PILRA
			PLEKHG6			DCTN5		FCGR1B
			ACY1			GALNT4		FCGR1A
			CBLC			TIMM50		PCDH17
			KIAA1543			NARG2		LAIR1
			SMPDL3B			CLIC4		SLFN11
			CLTB			CANT1		MXRA7
			AKR7A2			GLT25D1		ARMCX1
			EPS8L3			SEC23A		EFS
			APPL2			PLEKHF2		MCAM
			FAM83E			AURKB		ZNF521
			TSC2			TRRAP		TNC
			GGT6			GSTCD		TWIST1
			CARM1			CENPH		ADAMTS5
			ABHD6			GADD45GIP1		LOC387763
			PLXNB1			DAPK3		LBH
			GPD1L			FYTTD1		FLNA
			ABHD14B			ARF6		NOX4
			LOC376475			EXOSC3		ZNF532
			RBM35A			"SEPT10"		SLAMF8
			MGLL			LACTB		CCDC88A
			ACO2			TK1		RUNX1T1
			AKR7A3			BCL2L1		TMEM45A
			PAFAH2			MRP63		ST6GALNAC5
			LENG8			hCG_1644608		SFRP4
			NBEAL2			ZWILCH		MXRA5
			RAVER2			STX16		C3
			CDC42EP5			SEH1L		CCR1
			ACTN4			CACYBP		LAMC1
			CKMT1A			MPZL1		TRPS1
			DGKA			PACSIN2		CCL2
			MBD6			WWP2		SLC2A14
			CENPB			NFYB		DOK5
			ASL			ABCF2		CERCAM
			SSBP3			MRPS2		ANXA6
			PCK2			FKBP4		MNDA
			CDCP1			CENPL		DCN
						MND1		LRRC32
						RBM34		FBLN1
						UBE2T		OLFML1
						MFN2		WISP1
						FXN		CD86
						MAZ		FPR3
						NOLC1		VGLL3
						SHCBP1		TNFSF4
						RAD18		ADAMTS1
						IPO11		EDNRA
						DCTN4		KANK2
						CDT1		PRKD1
						SGPP1		EBF1
						NMD3		COL14A1
						MAP3K2		KAL1
						TMEM48		TLR2
						DAGLB		CALD1
						TUBGCP3		MYLK
						TKT		UBE2E2
						FLJ46481		SMARCA1
						OIP5		COL8A2
						NEDD1		COL6A3
						LOC728198		THBS2
						VPS35		MLLT11
						ZNF593		SGCD
						C1QBP		GAS7
						CHEK1		CLEC11A
						PPTC7		ECM2
						PRKDC		LCP2
						ARFGEF2		MAP1B
						OSGIN2		COL10A1
						CPD		COL4A2
						PIGC		HAVCR2
						METTL2A		MCC
						LOC201725		FCGR2C
						LOC100132235		DCHS1
						SLC44A4		SFRP2
						RAD23A		SLC2A3
						ASF1B		BNC2
						C18orf10		FPR1
						SPC25		TM6SF1
						TREX2		NID2
						SORT1		SLIT2
						PCBD1		FCGR2B
						RALB		PTRF
						SNX13		RCN3
						PDIA4		COL6A2
						SUPT16H		COL15A1
						GM2A		COL3A1
						RAB8B		PLXDC2
						GTF2H2		NAP1L3
						SRM		MYH10
						SLC25A11		C10orf10
						STT3A		PLEK
						TUBG1		RASSF8
						MTFMT		SPHK1
						RIOK3		EGR2
						CDK8		CRIP2
						RHBDD2		PLN
						EIF2S3		KCNE4
						RBM47		BOC
						THOC6		HSD11B1
						MCFD2		IGFBP5
						NUSAP1		PXDN
						TRIM27		BCL2A1
						PQBP1		CCL4
						DHX9		FCGR3B
						PDE12		AQP9
						RNF6		AOC3
						CAPN5		CEP170
						C1orf112		COL4A1
						DHCR7		PLAU
						C14orf104		FCGR3A
						PRPF6		SPARC
						FAM33A		CRISPLD1
						NAB1		SULF1
						MOBKL1B		PDLIM7
						MAP2K2		WNT2
						ARHGDIA		CCDC3
						DNTTIP1		C10orf56
						ZNF277		MMP9
						DBT		PTGIS
						CDKN3		TMEM119
						LSS		POSTN
						C6orf166		APOC1
						G3BP1		TTC7B
						MRPS18B		C2orf12
						NT5DC2		TSC22D3
						RNASEH1		HMCN1
						ME2		LRRC15
						HNRNPH1		LAMB2
						NCOA2		PDLIM4
						SAR1B		CTHRC1
						NUTF2		SERPINH1
						RFWD3		MSR1
						COG3		IKIP
						TMEM9		KDR
						TAF12		CCL3
						LOC552889		COL11A1
						AP1S1		SERPINE1
						M6PR		COL12A1
						PDE7A		PPAPDC1A
						ADRM1		PLXND1
						HADHA		FKBP7
						LSM7		ERG
						SMEK1		CALCRL
						C6orf136		C5orf13
						UGCGL1		HS3ST3A1
						REPIN1		ITGBL1
						THUMPD3		ALDH1A3
						CDC42SE2		IGFBP3
						COMT		TREM1
						AKT1S1		NRP2
						ABHD11		CLEC7A
						CHM		ELN
						EPAS1		FGF7
						TYMS		CCL18
						RSL1D1		C13orf33
						HRB		SLC1A3
						COPG		CD109
						PLK1		RGS4
						AP2A1		KCNJ8
						AGPAT7		FAM19A5
						GATC		G0S2
						C14orf142		MMP11
						GSN		CLEC5A
						C22orf16		ADAM19
						WBP1		CYP1B1
						SPINT1		F2R
						MFAP3		C2orf59
						FAF1		GPX7
						MPND		TCEA2
						SQLE		HSPG2
						TMEM168		PDGFRL
						NDUFB7		SIRPA
						GLS		LTBP3
						ALDH1B1		GPR84
						KIAA0746		COMP
						GSTM4		KDELC1
						COX15		BHLHB5
						LRP5		PALLD
						RBBP5		IL1RN
						SKP2		SLC11A1
						NIP7		LOH3CR2A
						VILL		SPP1
						GALK2		RGS16
						ABHD2		C19orf59
						ZNF313		HSPB6
						TMEM54		STC1
						ETHE1		TNFAIP3
						RMND1		OSM
						TJP3		GPR109B
						MAD1L1		EPOR
						TH1L		LOC441461
						REEP3
						GIYD1
						BDH1
						ATP2A3
						B9D1
						ZDHHC20
						C20orf27
						EHMT2
						ITM2C
						RAB23
						SIP1
						MAN1A1
						C12orf31
						HECTD3
						TM9SF4
						MYH14
						ERBB2
						APPL2
						GOT1
						PPARA
						SH3BGRL3
						BRCA2
						CLTB
						EDEM3
						C10orf46
						ABHD6
						VIPR1
						FAM83E
						ELMO3
						ST6GAL1
						C5orf13
						AKR7A2
						SCD
						TP53RK
						AKR7A3
						C4orf34
						ARNTL2
						CDC25A
						STARD10
						NEK3
						SLC16A3
						EXOC4
						ACO2
						CHP
						TCF3
						P2RX4
						C14orf126
						PLEKHG6
						LIMA1
						PSME4
						CNOT7
						MGLL
						PITX1
						LOC100130123
						DGKA
						ORMDL3
						MIER3
						ZNF238
						SNTB1
						CDCP1
						TM9SF3
						CCDC98
						C7orf55
						GTF2F2
						NMNAT1
						SLC7A6
						EPHB3
						DNAJA4
