# Supplementary material for: CANDiT: A machine learning framework for differentiation therapy in colorectal cancer
Source: Cell Rep Med. 2025 Oct 20;6(11):102421. doi: 10.1016/j.xcrm.2025.102421 (PMC12711679; doi:10.1016/j.xcrm.2025.102421)
Supplement: Table S4. A catalog of all differentially expressed genes derived from PF-treated and untreated cell lines and xenotransplantation studies used in this work, related to Figure 5 [file mmc3.xlsx]

## Sheet: Sheet1
Supplemental Table 4 [Related to Figure 5]: A catalogue of all differentially expressed genes derived from PF-treated and untreated cell lines and xenotransplantation studies used in this work
Up regulated genes in PF treated cell lines				Down regulated genes in PF treated cell lines				Up regulated genes in PF treated xenograft				Down regulated genes in PF treated xenograft
name	log2FoldChange	padj		name	log2FoldChange	padj		name	log2FoldChange	padj		name	log2FoldChange	padj
HIST1H2AC	-6.41176	0		SLFN5	6.06521	0		TNNC1	-7.10679	7.84812e-292		PYGL	5.71135	1.35836e-277
TMEM200A	-7.88536	0		KCNH3	7.57264	0		PRSS23	-5.83182	6.10475e-254		AKAP12	9.39599	1.16961e-264
HIST1H1C	-5.62119	0		FANCA	4.71866	0		GSTM3	-13.2188	1.17295e-245		CYP24A1	7.83672	4.02914e-264
GSTM3	-10.3636	0		LGALS1	9.46989	0		SLC1A4	-6.03914	6.45539e-241		NTSR1	6.27945	1.91501e-232
LCN2	-10.339	0		ARHGEF39	4.07082	0		FOXA1	-5.5013	5.28747e-200		DBN1	5.73516	7.40453e-229
CYP2J2	-5.29294	0		DCBLD2	4.78322	0		CTSH	-5.13911	8.06739e-197		MXRA7	5.66632	4.10368e-219
PRSS23	-6.10741	0		NAV1	4.06459	0		TMEM200A	-6.69023	2.76805e-188		HAS3	6.98152	1.03755e-209
ADGRG1	-6.52991	0		VASH1	5.10741	0		INAVA	-4.91521	1.13547e-183		BNIP3	6.33007	3.7916e-205
SLC52A3	-4.11409	0		SYTL3	7.64376	0		C4BPB	-9.40469	1.81055e-180		SEMA6B	5.19265	1.23013e-186
FOXA1	-6.6653	0		MCM10	6.02337	0		PERP	-4.84833	8.99416e-176		MSN	10.5275	3.53622e-178
HIST2H2BE	-7.26434	0		TICRR	4.76262	0		CYP2J2	-6.44927	2.42991e-171		DCBLD2	4.32231	5.97291e-175
HIST1H2BK	-4.81658	0		DNAAF3	5.13645	0		SLPI	-7.51725	4.60059e-162		CPNE7	7.22192	3.16903e-159
LAMB3	-4.16333	0		CYP24A1	7.19094	0		PRSS22	-7.1221	6.08183e-155		TPM2	8.32051	1.61034e-158
HIST1H2BD	-4.89401	0		WNT16	5.73282	0		AMIGO2	-4.28056	6.57738e-153		SPARC	7.74422	7.70245e-157
C4BPB	-8.3879	0		MIR100HG	6.31901	0		ADGRG1	-5.42035	1.79515e-152		CAV1	4.49494	1.65806e-156
ZNF703	-5.35866	0		CD109	7.10334	0		SBSPON	-6.58081	5.19329e-149		CCNF	4.4317	8.01883e-142
SNTB1	-7.73353	0		LMNB1	4.02609	0		ABCB1	-7.64785	1.97514e-147		ADGRF1	4.25691	2.0524e-137
CHAC1	-5.44658	1.68127e-302		GTSF1	11.1537	0		RASGRF2	-6.58136	2.57768e-146		ALDH1A3	5.59042	1.10538e-134
IFIT2	-5.48713	5.91379e-295		MAPT	4.74758	0		SNTB1	-8.24534	5.36956e-145		FBXL16	5.68931	9.98892e-134
QPCT	-8.42592	6.88647e-293		DNAJA4	8.08892	0		S100P	-11.7466	5.36961e-144		DIRAS1	5.93573	1.60419e-127
SLC1A4	-6.41525	3.51243e-283		MAPT	4.82022	0		AFAP1-AS1	-10.1394	7.98307e-143		PMP22	4.53337	7.42835e-120
LINC02086	-5.03718	1.385e-269		CAV1	5.23904	0		TSC22D3	-5.05287	9.05281e-142		MELTF	4.35763	4.6034e-119
GPR35	-5.93062	5.73317e-263		TPM2	7.96066	0		STAP2	-5.27341	1.33633e-141		EHD2	6.00798	8.01446e-117
SMPD1	-4.94034	2.33264e-262		UHRF1	6.39941	0		UGT1A1	-8.41242	1.03235e-138		SLC6A8	4.56449	2.68168e-116
RPLP0P2	-6.85916	1.70554e-255		AL117378.1	6.16114	0		CRACR2B	-4.03829	8.37732e-137		GRIN2D	7.06334	3.54319e-116
HLA-B	-6.955	1.02214e-251		HAS3	5.6798	0		APOL6	-5.49024	8.0009e-135		SERPINB9	4.62033	1.03745e-115
MSH3	-4.11987	1.04364e-251		NTSR1	7.78834	0		HDGFL3	-9.2919	4.22789e-132		DNAJA4	7.87675	1.76629e-114
AFAP1-AS1	-10.6451	4.03518e-249		AXL	6.15598	0		TSPAN8	-9.67709	1.03119e-131		ALDOC	6.62548	1.35677e-113
ZNF140	-5.36927	3.38371e-244		ADAM19	8.85624	0		CYP1B1	-5.38542	7.81302e-128		SYTL3	5.76561	3.2939e-112
GDPD3	-4.18724	2.2585e-243		AC104162.2	7.7536	0		LCN2	-6.14403	2.48703e-126		CERCAM	4.18698	7.32967e-112
SLC7A8	-4.10804	8.11447e-243		CLSPN	4.33349	0		ATP6V1C2	-5.60524	2.63349e-125		AXL	7.30199	1.03927e-111
GALNT3	-4.76713	2.71843e-242		PRKACB	4.36922	0		CSNK2B	-6.39566	2.41133e-122		ONECUT3	5.98112	6.32554e-111
VLDLR	-7.02703	1.06008e-237		MSN	9.5511	0		TGFBI	-8.21942	2.59798e-122		LGALS1	8.15657	5.78635e-109
HIST1H2BC	-6.17841	1.70979e-227		TMEM158	5.23541	5.23507e-298		KCNJ5	-7.52339	9.76302e-116		PTMAP5	6.12551	3.33618e-108
OLR1	-10.1738	1.66556e-220		LOXL2	4.43614	1.46433e-295		PODXL2	-8.77942	4.83864e-111		HLA-C	4.85765	1.42866e-107
EIF1AY	-9.06008	3.8682e-219		AKAP12	9.63595	2.50737e-293		ZNF358	-4.20709	1.00731e-110		NES	7.75189	1.55413e-107
CXCL3	-5.94214	1.36532e-215		ARHGEF19	4.02165	1.58452e-280		RORA	-6.62833	1.63734e-110		PPP2R2C	7.69067	1.68513e-107
KCNE3	-7.34025	7.9008e-213		SPC24	4.91051	6.92254e-279		PARP10	-4.32329	4.88713e-109		AC104162.2	5.70024	1.52008e-105
IRF7	-4.6071	1.75474e-210		E2F2	4.1496	1.18763e-264		ALPP	-8.19556	1.01027e-107		VCAN	6.87651	2.02696e-103
CASP4	-4.64113	2.92029e-206		E2F2	4.1496	1.18763e-264		LINC01133	-7.37056	2.98713e-107		WNT16	5.92321	9.62508e-102
FGFBP1	-5.6795	1.74278e-205		PDLIM3	7.11285	2.13781e-259		AKR1C3	-6.71619	5.7282e-107		DNMT3B	5.18625	1.88194e-101
MACC1	-5.42212	2.28131e-203		ASF1B	5.23547	2.84761e-256		C3	-6.71573	7.41392e-105		KCNQ2	11.194	2.48184e-101
INAVA	-5.12727	1.18539e-201		MSLN	5.17704	2.19744e-253		HOTTIP	-6.9758	1.38224e-102		STC2	7.85877	3.84262e-101
TCN2	-4.87635	3.93897e-201		LPAR3	6.11498	4.68603e-253		OAS1	-4.97985	3.85985e-102		DAB2IP	4.00389	9.40405e-101
IFIT3	-6.09913	1.4619e-199		CD163L1	5.72302	1.10048e-249		PDE4D	-4.27441	1.06121e-101		CSPG4	7.70182	1.30203e-100
TM4SF1	-9.7059	2.9201e-196		FGF19	6.3067	2.59818e-240		GRHL3	-5.43941	1.91888e-101		FGFR4	4.39482	1.36837e-100
APOL6	-6.8566	3.64051e-193		PALLD	4.10449	5.65764e-239		NNT	-9.05016	1.38293e-100		NR2F1	5.03005	1.1157e-99
ATP8A1	-4.93948	5.61851e-192		CDCA7	4.01875	5.89284e-238		VLDLR	-8.2027	1.23951e-99		STMN3	5.14024	1.99518e-98
TNNC1	-5.50402	3.66621e-191		E2F8	4.49596	6.54973e-238		LIPG	-6.73408	6.1012e-99		TTYH2	5.47006	1.07508e-96
MIR22HG	-4.48406	5.51128e-186		TK1	5.8069	3.13626e-237		ZNF140	-7.13366	4.71853e-98		ELFN2	4.34925	4.45985e-96
MIR22HG	-4.48406	5.51128e-186		ONECUT3	5.31329	5.30672e-237		ABO	-5.4564	1.4839e-97		COL6A2	9.23427	1.54548e-95
SDCBP2	-4.78079	8.62057e-183		SLC30A3	6.12287	1.01957e-236		KCNV1	-4.70454	1.23231e-96		RGMA	7.18953	2.02267e-95
SLPI	-10.2991	2.73833e-179		DSCC1	5.1179	4.16968e-233		NTN4	-4.37152	5.00778e-96		FAM83D	4.18666	1.24726e-94
MANSC1	-6.9565	2.55826e-177		LIX1L	5.14982	3.12186e-225		CCL20	-5.96196	1.1392e-93		KIF26A	4.50008	8.20364e-93
MANSC1	-6.9565	2.55826e-177		STMN3	5.32432	3.09264e-222		FBLIM1	-6.18591	1.86127e-93		PPP1R14C	4.57875	1.05487e-92
LNX1	-4.78468	5.61764e-177		RGMA	6.19406	3.09037e-220		GDPD3	-6.225	3.45158e-93		KCNH3	7.71357	3.64609e-92
RASEF	-6.02512	4.72995e-175		CSPG4	9.13923	3.19531e-218		ERN2	-7.08228	1.53128e-92		CD163L1	5.87057	1.33338e-91
SPTLC3	-4.67926	2.09358e-172		MCC	5.45945	1.81232e-216		SLC16A4	-6.37768	2.40166e-92		TNFAIP2	6.54128	2.15372e-91
S100P	-9.82549	5.7898e-172		SKA1	4.49944	5.05055e-216		IL32	-6.32984	2.92744e-92		CKMT1B	5.78409	2.98449e-91
THNSL2	-5.00182	4.21154e-169		SKA1	4.49944	5.05055e-216		TRIM29	-6.58988	9.32657e-92		ZNF512B	5.47863	3.23767e-90
ATP6V1C2	-4.95545	4.97128e-169		DIRAS1	7.65437	1.17842e-214		COL16A1	-4.02284	5.17108e-90		CRABP2	5.25003	9.97675e-90
SLC6A20	-7.04747	5.94789e-166		LENG8	5.83271	1.73759e-214		GPR35	-6.40809	1.23686e-89		ARHGAP4	4.28389	1.3335e-89
AL035661.1	-7.00737	1.3235e-164		TNFAIP2	5.32432	2.79869e-212		VLDLR-AS1	-7.3678	1.64582e-88		NPW	7.29892	2.62722e-88
DTX4	-8.14357	1.78277e-164		LNCAROD	7.59571	5.12536e-209		EIF1AY	-9.90446	3.66352e-88		RTL8C	8.18751	4.83475e-88
CCL20	-9.17464	2.10929e-164		GABRD	6.16032	8.63175e-208		ICAM1	-7.09901	6.54912e-88		PRKACB	4.11199	8.43591e-87
ZNF426	-5.06771	7.91186e-164		HPCAL4	5.09848	1.69736e-205		TMEM52B	-9.59824	7.80985e-88		FAM20C	5.75832	1.09438e-86
TMC4	-4.51317	3.66693e-162		CHST6	5.46098	1.13601e-202		FUT3	-6.72623	8.94862e-88		DUSP4	4.24503	5.26274e-86
GBP3	-6.41749	4.67148e-160		CAMK4	7.02168	8.45837e-198		KCNQ1	-4.24859	1.31322e-87		LIX1L	4.8224	9.65378e-86
CDH17	-8.40681	4.60748e-157		HEYL	4.64614	2.17572e-197		GBP3	-5.58178	1.20744e-85		MSI1	7.46488	9.72139e-86
ERAP2	-5.22274	1.65019e-155		GTSE1	5.318	1.27448e-195		ANXA9	-4.99154	1.43851e-84		TMEM158	4.36889	1.57452e-85
GCHFR	-7.53366	1.79807e-155		SYT1	6.25381	2.16187e-195		OLR1	-11.3267	3.65222e-84		LRFN1	5.38631	1.79797e-85
OAS1	-8.9009	1.93133e-154		SNCG	8.87029	5.43443e-191		CDH17	-11.3257	4.59869e-84		B4GALNT4	5.67546	1.8717e-85
HNF4A	-7.20231	3.70404e-152		NRGN	5.30185	1.39306e-189		CX3CL1	-6.35199	5.89546e-84		COL18A1	5.06548	4.51444e-85
CX3CL1	-7.99822	1.06083e-151		ITPRIPL1	7.61931	1.52197e-188		TM4SF1	-7.1569	1.60434e-83		RFLNB	7.393	2.73981e-83
AL031777.3	-5.4474	3.68339e-149		CNTNAP3B	5.5432	1.38083e-187		MACC1	-6.07121	4.00928e-83		RFLNB	7.393	2.73981e-83
SLC16A4	-4.55732	4.14998e-149		CPS1	4.66538	7.91623e-187		ARHGEF35	-5.00266	2.28608e-82		MIR100HG	6.22969	3.14999e-83
ITPKB	-5.84648	7.06665e-148		HLA-C	4.61512	3.23532e-185		HEPH	-5.55967	4.55301e-82		CHST11	6.86835	6.2517e-82
MICA	-5.51866	3.29194e-147		COL4A4	4.46851	4.04208e-185		OPN3	-4.61158	1.9549e-81		KCNN4	7.53229	1.9549e-81
MICA	-5.51866	3.29194e-147		ESPL1	5.28696	1.14454e-182		PRTFDC1	-7.8648	2.62749e-81		DDN	5.96922	3.21263e-81
TXLNGY	-11.5333	2.02937e-143		GINS2	4.75845	1.25339e-182		MANSC1	-7.68166	3.05843e-81		CST6	6.83577	7.90703e-81
TGFBI	-7.35793	9.96216e-143		FBXL16	5.14461	8.02686e-180		MANSC1	-7.68166	3.05843e-81		GJC1	5.22218	1.10651e-80
SMIM22	-8.01233	1.30007e-142		CRLF1	4.22863	3.0423e-171		BDKRB2	-5.96293	5.55841e-81		SOCS3	5.87525	8.42813e-80
TMPRSS13	-7.53267	1.10433e-141		RBP1	11.4981	4.5599e-171		SAA1	-10.2882	1.56052e-80		GPAT2	6.32805	1.80769e-78
TMEM52B	-8.88153	1.00916e-140		CHST15	10.6431	9.36352e-171		FOXQ1	-11.6467	7.14705e-80		TNFRSF6B	4.90271	1.82153e-77
GSTT1	-8.04143	2.32845e-139		SCN1B	4.67276	5.52564e-169		DTX4	-7.36795	6.01056e-79		RTL8A	8.00145	2.52633e-77
HIST2H2AA4	-5.2994	4.37422e-138		CIP2A	4.19719	3.19848e-166		SAMD9	-5.59582	1.07586e-78		OBSL1	5.24606	5.35414e-77
ICAM1	-7.69975	3.50695e-137		MELTF	4.94181	4.7537e-164		RARRES2	-6.75593	1.68687e-78		TRIM72	6.23742	8.13239e-77
EPM2AIP1	-4.82251	2.79236e-136		MAP1B	4.7867	5.48959e-162		PRRC2A	-5.0277	8.86807e-78		MDK	5.09027	1.24157e-76
CXCL1	-7.03027	3.25869e-136		DEPDC1	4.24535	1.24331e-160		IGFL2-AS1	-7.28368	4.15185e-76		CKB	4.12038	1.24839e-76
ZNF91	-6.99236	1.79358e-133		SPARC	5.79574	1.86913e-160		SLC6A20	-6.2493	4.605e-76		LPAR3	6.62659	1.49083e-76
RNF227	-5.04972	5.32871e-133		GNL1	6.43857	1.71298e-159		LINC02086	-6.12923	2.64489e-75		CRLF1	4.11586	4.68252e-76
TRIM38	-5.01243	5.25652e-132		GPAT2	7.789	6.60257e-157		RASEF	-6.48753	3.78605e-75		SPEG	4.95787	6.32654e-76
DOCK8	-7.12651	7.46403e-132		PPP2R2C	5.57054	8.57963e-153		ACBD4	-4.07068	1.04218e-74		DNAAF3	5.36038	6.73993e-76
KCNJ5	-7.08947	9.36823e-132		GNAI1	4.1218	4.40008e-152		SLC7A7	-6.37145	1.15761e-71		CDKN2A	6.70215	4.1129e-75
KLK1	-5.8112	2.60689e-131		PTPRS	5.65772	2.23944e-151		LINC02474	-6.22808	1.47628e-71		HEYL	4.65762	7.73025e-75
PRRC2A	-5.1729	2.70608e-131		RASAL1	7.47416	8.96789e-148		SMIM22	-9.26383	2.85633e-70		PCDH7	9.06545	2.28235e-74
LMO7	-4.08456	6.86122e-131		MCAM	5.06544	2.90392e-147		FAM221A	-6.19739	3.00772e-70		FCHO1	5.11021	2.55116e-72
ZNF234	-6.36681	1.16961e-130		SLC38A5	7.27281	2.20112e-146		TMC4	-5.45921	3.91943e-70		SEMA7A	4.40905	4.48884e-72
MUC20	-7.59562	2.67609e-129		TRIM72	5.3271	3.06792e-145		TMEM45B	-10.2094	1.02781e-69		ANTXR1	7.31887	1.90366e-71
RIN2	-4.87255	2.99252e-129		EHD2	4.93975	7.22585e-145		THNSL2	-6.54531	1.26178e-69		MRI1	4.69458	1.98954e-71
KCNV1	-6.13858	3.76168e-129		NGEF	5.12519	1.05551e-144		FAM111B	-4.84104	2.28407e-68		TSEN34	7.56407	2.24799e-71
PARP10	-4.96611	1.16869e-128		LMX1B	7.55017	5.00335e-144		TACSTD2	-8.99195	4.41367e-68		PTPRS	5.8724	9.69975e-71
SLC2A10	-7.59945	2.99867e-127		C16orf45	6.69733	8.2081e-143		LRG1	-6.46651	2.9565e-67		RBP7	6.16952	2.41635e-70
IL32	-6.77536	1.00061e-126		FCHO1	5.19319	1.25366e-142		FLJ46906	-4.52659	1.71444e-66		ERFE	4.68598	4.01745e-70
HOTTIP	-5.57552	4.82148e-125		RAD51	4.62791	3.88853e-142		HNF4A	-4.99806	5.89795e-66		FERMT2	5.71216	4.87972e-70
TSPAN8	-9.56486	5.02396e-125		KIF20A	5.56646	4.60035e-142		EVX1	-6.81269	1.69236e-65		MSLN	4.39348	7.84613e-70
HLA-C	-6.85758	6.17565e-125		CKMT1B	4.91797	5.50907e-142		KCNE3	-8.50716	2.09274e-65		TGM2	4.57671	2.31786e-69
FXYD3	-5.81045	3.86305e-124		DMBX1	5.28897	2.49979e-141		GGT1	-4.28633	7.63591e-65		CD109	7.21347	1.00578e-67
DISC1	-5.24753	4.90739e-124		HBE1	9.66156	3.0288e-141		ATP2C2	-4.05252	7.75679e-65		PHRF1	7.63754	2.03241e-67
PODXL2	-8.44898	1.57559e-122		ERFE	4.6592	3.20648e-141		TCN2	-4.47114	1.62463e-64		MAPT	4.66873	3.49789e-67
C9orf64	-7.35817	3.53098e-122		VGF	4.9286	2.3459e-140		MUC20	-6.64505	2.22024e-64		CTXN1	4.69394	1.22894e-66
FCGR2A	-5.70652	6.79192e-121		ARHGEF10	5.88573	3.7425e-139		PRRC2A	-6.04361	1.58521e-62		COL6A1	5.92212	1.56336e-66
TLR3	-4.99546	2.64772e-119		RUNX3	7.84361	7.43547e-138		AL035661.1	-4.89849	1.66215e-62		HLA-B	6.33994	1.68957e-66
GRHL3	-4.01014	8.1117e-119		LINC01234	4.83332	7.79917e-137		FRMD3	-5.03955	9.3174e-62		BRSK2	4.08951	5.2116e-66
NUPR1	-6.86795	1.3052e-118		FAM72A	4.32048	1.70865e-135		MUC20	-6.52941	6.44628e-61		RTN4RL2	4.33768	7.28976e-66
HPGD	-5.25183	3.03183e-117		OR51B5	9.81884	2.2926e-135		SGPP2	-4.7945	1.44294e-60		SMARCA1	5.839	7.75259e-66
CCDC80	-5.01382	1.66036e-114		MAP7D3	5.27702	1.98166e-134		RIOX1	-6.47823	5.07131e-60		RCOR2	7.18125	4.73398e-65
NEDD9	-5.8513	3.15654e-114		DOC2B	7.54805	2.04014e-133		ICAM2	-7.29325	2.01264e-59		LOXL2	5.13278	4.13017e-64
SCCPDH	-8.96919	4.21413e-114		NLGN2	4.54604	3.06927e-133		ARHGAP28	-5.40703	3.87866e-59		B4GALNT1	8.39561	4.78959e-64
SELENOP	-6.37744	8.26801e-114		NLGN2	4.54604	3.06927e-133		KIAA1211L	-6.42547	7.50415e-59		FLNC	6.71216	5.71695e-64
INHBB	-4.10374	1.53686e-113		GFI1	4.64145	9.35178e-132		ZNF419	-4.49533	1.1032e-58		ANKRD33B	6.07715	2.50838e-63
CDX2	-4.11862	4.65719e-113		KNL1	4.2233	2.88181e-131		TMPRSS13	-7.44091	1.86801e-58		SLFN5	6.37552	1.3288e-62
RORA	-6.53512	1.11372e-111		TYMP	5.61261	5.65931e-131		MB	-5.53096	3.22801e-58		CRIP2	6.88473	7.00831e-62
TNFRSF19	-4.10353	1.7485e-111		CDCA2	4.26317	3.81938e-130		SPTBN5	-5.11049	4.52787e-58		ADAM19	10.4388	2.5523e-61
CTSH	-4.85396	2.50758e-110		CRABP2	5.36863	6.04826e-130		DUOX2	-5.07898	9.00136e-58		NDRG1	4.18179	4.70446e-61
HIST2H4A	-5.17404	4.2724e-110		DSC3	6.0542	1.44561e-129		QPCT	-8.77876	1.23576e-57		ADAMTS14	5.64169	2.83339e-59
TRIM26	-4.82341	7.43847e-109		HLA-B	4.41473	6.3336e-129		FBP1	-6.90381	1.72855e-57		KRTAP2-3	7.68648	1.02541e-58
GADD45G	-6.52351	3.22799e-108		ATP2A3	5.3756	5.35217e-128		SAA2	-7.94933	3.5314e-57		KRTAP2-3	7.68648	1.02541e-58
COL4A2	-6.13462	5.26789e-108		SEC14L2	4.03876	2.04926e-127		C9orf64	-8.84178	4.75657e-57		RGS14	4.10123	9.55214e-58
TRAF1	-5.87318	9.24135e-108		PLAU	4.38496	2.71263e-125		PLCB4	-4.21854	9.17021e-57		GTSF1	12.5663	9.75259e-58
SELENBP1	-10.629	2.59632e-107		LAPTM4B	4.51693	9.55676e-125		DCDC2	-5.71861	1.53365e-56		ISYNA1	4.88692	9.75259e-58
ABO	-6.1733	3.99914e-107		KANK3	7.36285	4.64421e-123		TIMP4	-8.21024	4.87296e-56		HHEX	4.1948	9.97499e-58
SARM1	-4.54547	4.74656e-107		RASGEF1A	9.47754	5.41519e-121		HIST1H4H	-6.44976	2.14268e-55		WWTR1	4.51995	1.65751e-57
LARGE1	-5.86798	1.59821e-106		LIFR	8.41765	6.86542e-121		EPS8L3	-8.94711	2.53198e-55		P3H3	5.79575	6.2642e-57
HLA-A	-6.39698	1.75194e-105		ALDH1A3	6.88089	4.89727e-120		FAM83E	-5.08016	9.35721e-55		MAPT	4.48388	8.47339e-57
CXCL2	-6.62885	2.84484e-104		EME1	5.07437	1.29797e-118		SLC7A8	-4.24336	9.48446e-55		STK33	4.26075	8.91259e-57
ARHGAP28	-4.35877	3.94193e-104		C22orf34	6.53087	5.2955e-118		TMPRSS2	-8.15787	1.28341e-54		ITPRIPL1	8.93762	9.91248e-57
STS	-4.28975	6.96431e-104		PBK	4.00535	6.78139e-117		RPL13P12	-6.68503	1.4539e-54		KIF20A	4.15087	1.52853e-56
MUC20	-7.91736	5.44907e-103		CXorf57	6.75892	4.36351e-116		CDH1	-4.35132	2.81494e-54		SLC38A5	7.50687	1.62277e-56
TMPRSS2	-8.18992	1.02319e-102		MAGEA2	10.1615	4.82438e-116		ZNF426	-4.09321	1.94732e-53		SNCG	6.6169	2.42189e-56
ITGB6	-7.62717	2.02385e-102		ERCC6L	5.40757	6.12286e-116		ITPKB	-5.82707	2.38087e-53		MAP7D3	6.49261	3.80077e-56
CLIC5	-4.90939	4.95839e-102		KCNG1	8.96096	7.59379e-115		SARM1	-4.03708	5.67531e-53		TMEM200B	4.09902	7.40871e-56
CASP10	-4.65939	1.09811e-100		GNG7	5.24997	7.03603e-114		LARGE1	-4.775	6.58315e-53		SIRPA	6.83352	8.05038e-55
APOL1	-4.78036	3.32975e-100		LENG8	4.25638	8.66487e-114		TXLNGY	-10.4817	5.32755e-52		ROR2	7.64834	5.68588e-54
SLC9A2	-4.47951	6.08684e-100		UNC5A	6.51144	2.70565e-113		RPP21	-6.0548	5.61637e-52		OLFM2	6.72445	1.11516e-53
ALG1L	-5.66915	8.89609e-100		ADIRF	11.9569	1.11076e-112		SELENOP	-4.7524	2.39339e-51		OSMR	9.1846	1.68005e-53
HIST2H2BF	-6.04113	1.08845e-99		ANKRD19P	4.80622	4.46969e-112		ZNF91	-5.94044	2.89962e-51		FAM171A2	4.98589	3.66933e-53
KDM5D	-7.29071	3.49898e-99		SH2D5	6.62595	1.75249e-109		HLA-A	-5.98293	5.03433e-51		RUNX3	9.73107	3.78539e-53
AC019117.1	-5.55145	1.21746e-98		DPYSL5	8.24736	2.96629e-109		NUPR1	-7.15009	7.07288e-51		ZNF469	6.38289	4.09109e-53
PRSS22	-5.18318	1.09342e-97		MSRB3	5.58377	1.69341e-108		GCHFR	-10.1668	2.1057e-50		MYL9	6.97858	5.23842e-53
STAP2	-4.25817	1.46427e-97		OLFML2A	4.82895	2.0325e-108		SLC2A10	-7.29355	7.33612e-50		FOSL1	4.17265	8.19294e-53
TNFSF15	-9.84708	5.00262e-97		AFAP1L1	6.64728	1.76209e-107		LINC00899	-6.80007	1.9798e-49		FGF19	4.92121	9.51383e-53
POF1B	-9.06041	1.76027e-95		PKN3	4.06612	2.09898e-107		ERAP2	-4.14509	9.47518e-48		HLA-B	4.38011	1.19447e-52
HIST1H4H	-8.92936	8.64621e-94		TMEM200B	7.26565	6.50085e-107		SCCPDH	-9.86144	9.47518e-48		NRIP1	4.95591	2.09146e-52
IL2RG	-6.42852	1.20059e-93		NMU	5.55068	1.76616e-106		BAG6	-4.22565	1.14838e-47		MBOAT7	5.20826	2.63078e-52
GOLT1A	-5.27824	1.85455e-93		AL133325.3	7.20207	1.76926e-106		IRF7	-4.04328	1.22127e-47		CARMIL2	5.71239	4.89004e-52
KCNMB3	-7.65944	2.38355e-91		RRM2	8.12908	3.90318e-106		PRRC2A	-4.93098	1.52426e-47		ARC	7.53964	9.39194e-52
TLR2	-5.24086	2.73044e-90		CORO6	6.74637	5.26024e-106		POF1B	-6.25801	2.14223e-46		MAP1B	4.63166	1.0462e-51
NPIPA8	-4.66013	4.14645e-90		CTXN1	5.07104	1.26111e-105		SDR16C5	-4.16881	2.7992e-46		RTBDN	4.04301	1.16873e-51
CADM1	-10.4647	9.47932e-90		DNAH17-AS1	8.0861	7.18276e-105		HOXB-AS3	-4.56011	2.83521e-46		NAV1	4.49021	2.70234e-51
HLA-C	-11.2686	1.7611e-89		NDC80	4.08977	7.56162e-104		LAMB3	-4.20446	1.19903e-45		MAPK8IP1	4.74155	6.61598e-51
LEF1	-9.25461	4.81988e-89		C20orf194	4.05524	1.39432e-103		STXBP6	-4.75153	1.75473e-45		GABRD	6.03782	7.3821e-51
CXCL5	-16.9778	1.0166e-88		CARMIL2	4.07465	4.17223e-103		ZNF785	-5.52308	2.31165e-45		NOS3	5.44593	7.55054e-51
MR1	-4.21853	2.56084e-88		AC089983.1	5.95742	8.66724e-103		AL031777.3	-4.45745	3.00061e-45		TMEM59L	7.21883	1.25873e-49
SEMA5A	-5.85651	3.10058e-88		AP3S1	4.38484	1.03505e-102		MMP24	-4.5966	3.27068e-45		SYT1	6.80696	3.18225e-49
SAMD9	-8.47069	4.21248e-88		DDN	5.66482	1.11505e-102		CLIC5	-4.82024	7.29235e-45		DMKN	7.21755	3.51955e-49
TNFSF13	-4.04258	8.49402e-88		AC025419.1	6.86278	1.17254e-102		SCEL	-6.73169	7.42442e-45		C2CD4C	4.48827	6.32789e-49
SAA2	-9.39824	2.26765e-87		ASPM	4.75047	1.54241e-101		SRMS	-4.7882	1.77447e-44		CACNA1H	7.10363	1.28373e-48
FBLIM1	-7.4034	2.60126e-87		CCDC114	4.11132	5.16507e-101		ATP8A1	-6.44873	3.39382e-44		CHST6	4.66497	1.91764e-48
DOK7	-6.55279	3.35594e-87		FAM72B	7.20913	1.35908e-99		DISC1	-4.85462	4.52523e-44		MBOAT7	4.64998	6.53842e-48
FAM198B	-6.03188	4.54333e-87		LMOD3	4.84333	3.68868e-99		MTRNR2L8	-5.52057	1.89908e-43		ANKRD19P	4.73131	7.52773e-48
TACSTD2	-8.36716	6.67386e-87		RASA3	7.61691	6.52732e-99		NEDD9	-4.98196	3.42976e-43		SLC43A3	6.81152	8.87614e-48
LGR6	-5.43868	1.49281e-85		RASA3	7.61691	6.52732e-99		TNFRSF1B	-4.22565	4.1652e-43		ANK1	6.28954	9.16625e-48
SGPP2	-6.30879	2.84763e-85		CDC45	6.63864	3.38449e-97		TNFSF15	-11.9546	5.78183e-43		C14orf132	5.83333	1.19397e-47
TRIM29	-7.80961	7.07785e-85		CRIP2	8.64097	7.87233e-97		IL2RG	-6.17857	9.46335e-43		TMEM151A	4.02889	1.27038e-47
NFKBIZ	-4.34673	1.69266e-84		VCAN	6.32104	1.05994e-96		BCAS1	-4.39714	1.00322e-42		AC093010.3	5.60443	1.53469e-47
PARD3B	-6.09856	3.78939e-84		KIF23	4.41736	2.37277e-96		ZNF260	-7.6991	1.52099e-42		VASH1	4.61824	1.94858e-47
LINC00899	-5.56647	1.67018e-83		LZTS1	6.52714	5.10081e-96		CARD14	-5.04983	2.02676e-42		ETS1	5.10787	9.63756e-47
CCL28	-5.58303	2.06177e-83		TMEM145	4.69175	8.70879e-96		ZNF600	-5.24614	3.9596e-42		WNT10B	5.07236	1.09985e-46
SDR16C5	-5.06248	5.15332e-82		NPW	6.65486	2.47214e-94		YPEL3	-5.91005	5.01124e-42		MCAM	5.22578	1.12931e-46
NDP	-5.95297	9.97573e-82		LINC00839	7.49227	2.77697e-93		TMEM154	-6.21025	5.0775e-42		GLIPR1	4.26516	1.49503e-46
FAM84A	-8.25396	1.16387e-81		DNMT3B	4.18091	5.43793e-93		ZNF234	-5.82961	6.72202e-42		FAM155B	7.95621	1.97179e-46
CTSO	-4.68734	3.60136e-81		CCDC74A	4.95603	6.40933e-93		B2M	-4.59198	7.93211e-42		ENO2	4.88875	2.21486e-46
CTSO	-4.68734	3.60136e-81		CACNA1H	6.44978	2.17452e-92		ACPP	-4.86875	1.10508e-41		KANK3	5.71466	2.99077e-46
ZNF785	-5.36144	9.75907e-81		MXD3	4.25015	3.99075e-92		DOCK8	-8.18682	1.4592e-41		LINGO1	7.67338	3.34385e-46
HIST1H2BJ	-4.68871	1.44892e-80		KHDC1	5.60428	9.6069e-92		PRR15L	-6.21676	2.27033e-40		PLAT	5.1684	3.76408e-46
GALC	-4.06935	2.96383e-80		BUB1B	4.29188	1.65535e-91		PI3	-10.0358	2.91725e-40		SLC6A17	7.8858	5.02399e-46
ERN2	-6.37576	2.11551e-79		DBN1	5.35009	1.95126e-91		COL4A2	-5.57526	3.11865e-40		LMX1B	8.91192	7.66032e-46
EVX1	-6.91581	3.04499e-79		AK4	4.45533	3.43973e-91		TXNIP	-16.1369	3.55498e-40		CHD5	6.12621	1.60168e-45
RARRES2	-6.08356	6.03805e-79		ADAMTS7	7.69069	5.88309e-91		LDLRAD1	-5.13914	6.58138e-40		HPCAL4	5.71202	2.04651e-45
CSNK2B	-4.73075	2.29122e-78		TRIM26	9.42745	2.01785e-90		C9orf152	-9.0831	1.50077e-39		TNNI3	7.11536	3.06682e-45
TMPRSS3	-9.62099	3.61619e-78		ABHD12B	4.67538	2.70466e-90		BARX2	-4.68642	4.93075e-39		DPYSL5	8.06289	4.88853e-45
SAA1	-10.8771	2.46419e-76		UPK1A-AS1	6.29167	7.49169e-90		GSTT1	-7.43593	5.67349e-39		AFAP1L1	7.50518	5.35508e-45
ICAM2	-7.13876	2.69873e-76		CENPI	4.6438	1.05243e-89		ASCL2	-8.90969	1.07883e-38		LAMA2	4.14032	7.06649e-45
LINC01748	-4.50899	1.29996e-75		ZNF548	5.88622	3.00202e-89		TSPOAP1	-4.60541	1.92076e-38		DUSP9	6.46034	1.25609e-44
CES4A	-6.96976	6.70084e-75		TUBB4A	8.61596	4.2011e-89		PRSS1	-8.24726	2.22314e-38		AKR1B1	4.05799	1.75546e-44
TMEM154	-6.1848	7.36391e-75		ICAM5	5.06146	7.42364e-89		IL1R2	-4.72655	2.50302e-38		M1AP	8.19332	1.77218e-44
FAM83E	-6.22577	7.36391e-75		AC103718.1	5.32704	1.4789e-88		WNT5B	-5.24317	3.71989e-38		ALPK2	5.60323	2.41819e-44
AC024560.2	-4.43315	1.27319e-74		AC137932.2	5.46162	2.07715e-88		LINC01748	-4.44144	4.84518e-38		MFAP2	9.13128	2.55152e-44
ATOH8	-4.82261	1.18261e-73		UBE2T	4.00669	4.69014e-88		SCG5	-8.12342	7.05054e-38		LINC01234	5.66431	7.57429e-44
RAB27B	-5.03283	3.41726e-73		GRIN2D	5.95175	8.48845e-88		IGFL2	-5.40502	9.65183e-38		ARHGEF19	4.01116	1.14331e-43
MAB21L4	-10.1841	1.2076e-72		ESPN	4.41774	1.80287e-87		SORBS2	-9.17563	1.89298e-37		PRKAA2	6.33855	1.31688e-43
H2BFS	-4.84155	1.99366e-72		MMP17	5.69829	7.25492e-87		CCL28	-5.6031	2.26186e-37		CERS4	5.59429	2.63212e-43
H2BFS	-4.84155	1.99366e-72		ROR2	7.16876	2.35417e-86		GALNT3	-4.80047	3.50182e-37		EMP3	4.69095	3.44521e-43
VLDLR-AS1	-5.54322	2.82757e-70		C1orf61	6.16537	2.74007e-86		CHAC1	-4.21503	6.14285e-37		FBXO17	4.20968	1.05881e-42
SPNS3	-5.29061	6.48998e-70		JCAD	4.40107	4.49218e-86		CCRL2	-5.95559	1.08564e-36		FBXO17	4.20968	1.05881e-42
ACSS1	-7.96187	1.847e-69		ARHGEF10	5.75571	6.87715e-86		CXCL5	-15.3034	1.72041e-36		PDLIM3	8.8383	1.46436e-42
AGR2	-15.4106	1.99976e-69		FKBP1B	6.22068	1.30452e-85		CHI3L1	-7.19337	1.76085e-36		CBFA2T3	8.83631	1.80929e-42
EPS8L3	-10.4557	2.61122e-69		SLC45A1	6.92913	2.57041e-85		AGR2	-15.2553	2.85549e-36		HOXC9	4.40301	2.04489e-42
AP003498.2	-4.13019	1.54694e-68		CDH15	4.98007	1.0602e-84		HLA-C	-5.11693	3.60225e-36		AC025569.1	5.84143	2.34502e-42
RASGRF2	-4.66798	1.67311e-68		RAD51AP1	4.32591	1.15299e-84		C1orf56	-4.40199	3.67654e-36		CIB2	4.96481	5.53607e-42
CHI3L1	-11.4495	5.25767e-68		MXRA7	4.58911	1.74358e-84		TCF4	-6.80244	6.38879e-36		PWP2	4.50726	6.63583e-42
HIST1H3E	-4.61219	1.12473e-67		KIF14	6.2152	4.66525e-83		ME3	-9.49432	6.59518e-36		A4GALT	5.9193	8.79495e-42
HIST1H4E	-5.42122	1.44633e-67		TYMS	5.39805	5.48465e-83		STAT5A	-6.61179	7.2753e-36		LMOD3	5.44829	1.0359e-41
C9orf152	-6.62782	3.41901e-67		CST6	9.5566	1.73018e-82		MICA	-4.99516	1.66146e-35		EVL	5.51092	3.4945e-41
LGR5	-9.87966	1.71994e-66		AC108174.1	6.87639	2.28873e-82		MICA	-4.99516	1.66146e-35		LNCAROD	8.79413	3.54241e-41
LRG1	-6.34225	2.91146e-66		HOXC9	4.47119	2.36049e-82		RASGEF1B	-6.83275	1.66984e-35		RASA3	7.15755	5.32188e-41
PRSS1	-8.22654	6.02494e-66		FHL1	7.95216	1.57079e-81		AL512274.1	-4.05115	1.78356e-35		RASA3	7.15755	5.32188e-41
RXRB	-5.08169	1.32103e-65		CCNA2	4.54693	9.05152e-81		MAB21L4	-6.18321	9.00613e-35		HTR7	7.90482	6.71783e-41
PRTFDC1	-5.42074	2.41854e-65		MYT1	5.80442	1.10626e-80		DAPP1	-4.15958	1.02244e-34		TNFRSF18	7.40296	8.81226e-41
RIOX1	-8.54777	3.81861e-65		VAV1	5.09494	1.59594e-80		APOL1	-4.62981	1.29468e-34		SLC16A14	4.14388	2.05948e-40
C3	-5.0153	6.01875e-65		SRGAP2C	4.63659	2.69823e-80		TRIM15	-5.79685	1.81965e-34		KHDC1	6.01742	2.4682e-40
HIST1H3H	-4.07361	1.03276e-64		LAMC3	7.6536	3.90592e-80		AC004080.2	-4.75382	2.42612e-34		CALB2	6.4765	4.01559e-40
STEAP4	-5.30416	1.63735e-64		RNF182	6.43045	6.16618e-80		TMEM125	-4.35546	3.75431e-34		CALB2	6.47812	4.41609e-40
ANKRD1	-7.12882	9.48415e-64		ABCG4	4.47564	1.11692e-79		ALDH2	-4.08297	6.00735e-34		TMEM74B	4.52094	1.78215e-39
FAM221A	-5.1744	1.03857e-63		ZNF483	4.24685	1.37583e-79		SPTLC3	-4.43816	6.79286e-34		SLC30A3	6.22741	2.06426e-39
IGFL4	-4.03663	1.27722e-63		ADAMTS14	5.82262	5.0842e-79		BMPR1B	-6.93457	1.08291e-33		MTMR11	4.14247	3.77007e-39
LAMA3	-5.00905	4.32246e-63		SPC25	7.54224	1.23578e-78		RARRES3	-4.70943	3.24811e-33		MAGEA2	9.79599	5.05955e-39
BMPR1B	-7.53334	5.44285e-63		TNFRSF18	8.91016	3.97852e-78		TRANK1	-4.23993	3.55114e-33		DHRS2	7.25931	5.4449e-39
PLA2R1	-6.58701	5.81748e-63		ORC1	4.20952	8.83187e-78		PRSS27	-4.14873	4.05331e-33		CMTM3	5.35154	2.50919e-38
TMEM30B	-9.51163	8.37417e-63		ZNF304	4.37738	8.95584e-78		ZNF891	-4.54028	4.13438e-33		PLIN2	4.83382	2.99131e-38
LURAP1L	-4.04584	1.9147e-62		NCAPG	5.5296	7.3941e-77		ANKRD1	-4.90712	5.14751e-33		HTR1D	4.15624	4.23443e-38
ZNF600	-5.16675	2.739e-62		TRIM46	6.20535	8.75338e-77		CGREF1	-4.65833	1.01212e-32		SCN5A	4.95488	8.39101e-38
GUSBP1	-4.42269	4.17238e-62		M1AP	7.37465	1.52196e-76		RIN2	-4.3016	1.47311e-32		DOC2B	9.70487	1.23774e-37
COL16A1	-4.64571	4.59556e-62		C2CD4C	5.14427	2.08213e-76		ZNF284	-4.42904	1.63447e-32		DNAH17-AS1	8.48511	1.47895e-37
FOXQ1	-10.3146	6.12272e-62		RAMP1	4.17111	3.17814e-76		HLA-C	-12.3447	1.68744e-32		PDE4B	7.25668	1.60741e-37
STAT5A	-6.20117	6.8645e-62		ANK1	5.75772	3.19149e-76		TMEM178B	-7.19238	2.67086e-32		C16orf45	7.13681	1.73208e-37
BAMBI	-4.24954	2.28787e-61		ZWINT	4.61209	8.67312e-76		SEMA5A	-7.67003	3.49309e-32		DSC3	5.13624	1.94819e-37
PI3	-14.1172	2.72861e-61		SAMD13	4.35178	6.17213e-75		IL1RN	-5.47897	3.49309e-32		ADGRA2	4.15018	4.78394e-37
SCG5	-5.32209	1.15999e-60		S100A5	5.35399	1.89673e-74		TRIM15	-5.79157	4.00805e-32		RASAL1	6.21938	4.94608e-37
PHYHD1	-4.91569	1.40129e-60		CDCA3	4.77701	2.51261e-74		RP1	-9.92681	4.91031e-32		TMOD1	4.04261	5.3718e-37
ZNF83	-4.23148	3.1538e-60		SEC14L4	7.87628	3.48149e-74		FAM198B	-5.31904	5.13207e-32		ZNF22	5.57191	5.95421e-37
LIPG	-6.10461	6.32844e-60		LOXL1-AS1	4.95845	1.18706e-73		CFTR	-4.97218	9.78979e-32		IGF2BP3	4.0449	6.80567e-37
NYAP2	-7.01693	6.42793e-60		MIR210HG	5.21382	3.02493e-73		HIST2H2BE	-4.01657	1.00081e-31		LZTS1	7.54016	1.03219e-36
MUC20P1	-4.65317	9.3022e-60		AP000943.2	5.97559	3.25977e-73		SELENBP1	-11.4554	2.62011e-31		GAL	4.10358	1.63474e-36
RNF39	-4.85576	3.34123e-59		E2F1	4.31725	3.57906e-73		GATA6-AS1	-4.92634	7.84965e-31		VAV1	6.19477	2.63211e-36
RNF39	-4.85576	3.34123e-59		SLC6A17	10.0357	5.13486e-73		PLA2R1	-6.68212	1.06475e-30		MCC	5.43644	4.07176e-36
TIMP4	-8.74144	6.79959e-59		MAPK15	4.22573	1.6587e-72		CROT	-5.98032	2.64502e-30		LHX2	8.76052	6.60752e-36
PRR5L	-4.55366	9.02951e-59		MYT1	7.77969	2.22992e-72		HIST1H2AC	-4.56749	6.33147e-30		MAP1A	5.18796	6.63011e-36
USP9Y	-8.89947	1.82407e-58		FABP5P7	4.27346	2.50464e-71		FAM174B	-6.10042	9.20684e-30		VSNL1	4.30095	6.79534e-36
LTB	-4.46559	3.56905e-58		ZFP37	5.05032	2.71773e-71		HIST1H3E	-4.09424	1.04578e-29		CHST15	10.9906	7.99393e-36
ZNF605	-4.07939	9.91914e-58		KIFC1	5.62166	6.58736e-71		AC010186.2	-4.44459	1.39643e-29		CSNK2B	5.58366	9.30331e-36
ADGRF4	-8.14673	1.80882e-57		ZNF512B	5.47335	1.20011e-68		HIST1H2BK	-4.02865	2.0894e-29		CSNK2B	5.56976	1.3432e-35
HIST1H2BF	-4.90318	2.69925e-57		NOS3	5.94799	1.25654e-68		MUC13	-13.672	2.69517e-29		MAOB	4.44679	1.99554e-35
BDKRB2	-4.7444	3.31661e-57		ZNF512	10.5753	1.34949e-68		SUSD4	-6.38664	4.47375e-29		C17orf51	5.17209	2.05561e-35
SESN3	-8.62461	3.90532e-57		S1PR5	6.05509	1.82896e-68		AC144831.1	-5.79529	6.94867e-29		ANO1	5.48322	2.09841e-35
ZNF260	-8.59244	4.74957e-57		SHCBP1	5.13627	2.72446e-68		IL33	-5.38737	1.06394e-28		FIRRE	4.56187	2.31467e-35
FMN1	-7.35031	6.99823e-57		PKMYT1	4.84256	3.07115e-68		NEURL3	-4.15097	1.45253e-28		TMEM52	4.13	4.51464e-35
FMN1	-7.35031	6.99823e-57		LINC02458	7.00378	3.09448e-68		FFAR4	-7.75836	1.80169e-28		GFY	4.68836	7.60407e-35
ZNF284	-4.45612	1.72525e-56		ESPNP	5.04923	3.68662e-67		NOS2	-6.42728	1.93117e-28		PHOSPHO1	5.36535	8.79804e-35
TDGF1	-5.87104	2.04671e-56		LRAT	6.30314	5.85231e-67		ACSS1	-8.51503	2.31079e-28		NRTN	4.79708	8.85264e-35
HLA-A	-4.95179	3.56872e-56		PNPLA5	4.73856	6.5313e-67		SPATC1L	-4.52522	2.52091e-28		RNF182	6.16118	9.69604e-35
LAMA1	-4.59224	5.032e-56		IGFBP7	4.85173	5.62575e-66		SPATC1L	-4.52522	2.52091e-28		SMO	6.3827	2.39665e-34
LINC01133	-5.54525	5.29703e-56		PRRT4	4.94488	1.60891e-65		SLC44A4	-8.48671	3.05518e-28		ZNF559	6.50786	3.73047e-34
CD14	-5.76096	9.25391e-56		TMEM74B	5.00133	2.31827e-65		DOK7	-6.07496	3.07314e-28		PAX2	7.75776	6.70511e-34
DDX3Y	-13.4879	2.16324e-55		PCOLCE2	6.07407	1.77033e-64		APOL3	-6.04468	3.21464e-28		PRR11	4.06694	7.13019e-34
NTN4	-4.38692	3.23417e-55		OBSL1	4.76386	2.48304e-64		FMN1	-5.14294	3.40336e-28		ADAP2	4.37456	9.51627e-34
WNT5B	-5.7121	4.61773e-55		KIF5A	6.38985	2.8485e-64		FMN1	-5.14294	3.40336e-28		MYT1	8.75606	1.2306e-33
SERP2	-7.39351	1.03225e-54		SLC2A4	5.08401	9.24854e-64		PSMB8	-7.7489	6.8292e-28		CNTNAP3B	7.19001	3.68801e-33
IL1RN	-5.07132	2.9651e-54		ANLN	4.92707	1.23824e-63		AL356740.1	-6.03962	1.02947e-27		TSPAN18	9.20071	4.94312e-33
FLRT1	-4.00024	5.74307e-54		TUBB8P1	5.10289	2.74957e-63		AMN	-5.03767	1.49851e-27		SH2D5	6.71318	4.96888e-33
BARX2	-5.60199	2.43791e-53		AC025569.1	4.76318	2.99914e-63		CES4A	-6.66894	1.57386e-27		DUXAP8	4.20694	5.24889e-33
AC016717.2	-7.79201	3.27197e-53		LINC00698	6.03315	3.28613e-63		TMEM30B	-11.3946	4.52249e-27		ZNF302	5.68381	8.2316e-33
PLEKHA6	-4.20171	3.86419e-53		RNF165	6.24397	3.3235e-63		HLA-A	-4.7049	4.62773e-27		GLI2	5.45595	9.66168e-33
NOS2	-5.44417	5.11415e-53		ZCCHC12	5.11506	3.93373e-63		AC019117.1	-5.70147	5.70824e-27		LOXL1-AS1	4.33409	9.68653e-33
CSF1	-4.14919	9.41979e-53		ELMOD1	5.74146	4.92321e-63		NDUFA4L2	-4.56322	6.36336e-27		RBM24	6.76752	2.2388e-32
KLHDC7A	-4.84988	4.55793e-52		MAGEB2	13.9413	2.98685e-61		ST7-AS1	-4.05931	9.57861e-27		MT2A	4.12884	2.29217e-32
MUC13	-13.1423	5.07517e-52		CSAG3	9.90466	3.0456e-61		IGFBP4	-13.0951	1.35174e-26		ARHGEF10	5.99922	2.83514e-32
TMEM139	-4.3954	5.26949e-52		AP002478.1	5.63231	3.26267e-61		TLR2	-4.64367	1.3838e-26		MEX3B	4.22953	3.21519e-32
ME3	-9.75419	5.89134e-52		EMP3	6.13408	3.45262e-61		AC016717.2	-6.93049	1.7322e-26		HS6ST2	9.07132	3.36313e-32
PSMB8	-8.09432	6.84188e-52		GPR15	9.20779	3.54812e-61		ALDH3A1	-11.11	2.9732e-26		ARHGEF10	6.00307	3.39458e-32
PRSS1	-8.84401	8.8464e-52		ATP2A1-AS1	6.09983	4.47803e-61		DMRTA2	-8.20676	3.61811e-26		NGEF	5.4733	3.49544e-32
KIT	-9.96355	1.12835e-51		EMB	7.13755	5.29862e-61		KLHDC7A	-4.26058	4.93999e-26		RBPMS2	9.02545	3.62187e-32
DCDC2	-5.1418	1.27122e-51		ARHGAP4	5.16947	6.57963e-61		ZNF846	-6.59274	6.02922e-26		PCOLCE2	4.09489	4.39993e-32
CLCN4	-8.84786	1.31254e-51		LINC02577	4.13902	8.78049e-61		KLHL4	-4.932	6.53718e-26		AGAP2	4.46792	4.86341e-32
HLA-K	-4.04625	3.73688e-51		TSEN34	10.8118	1.17597e-60		NPIPA8	-6.69652	8.21177e-26		CA12	4.19637	5.64208e-32
C6orf222	-9.37512	1.75163e-50		RPL9	4.19015	2.08465e-60		CRTAM	-9.20337	8.9635e-26		ARL4D	4.89689	6.02485e-32
PRSS22	-4.70207	4.6638e-50		WNT9A	7.42006	3.8787e-60		MUC5AC	-8.24337	1.21855e-25		POPDC3	7.45056	6.31745e-32
KIAA1211L	-4.85889	1.0269e-47		RADIL	5.67796	4.31228e-60		MUC5AC	-8.24337	1.21855e-25		GNG7	5.38494	7.03394e-32
SLC8A1	-8.66174	2.65895e-47		AACSP1	5.06864	4.33575e-60		NDP	-5.35702	1.46461e-25		NKD1	4.21151	7.06945e-32
TLE4	-12.2631	2.82943e-47		SLC43A3	4.40283	4.63257e-60		CLCN4	-6.43177	2.69085e-25		CPNE8	5.86393	9.98079e-32
ABCG1	-6.41765	2.83835e-47		PIF1	5.93706	1.44106e-59		MAP1LC3A	-7.30124	2.74254e-25		COL1A1	5.78317	1.29268e-31
GSPT2	-12.4984	3.90866e-47		PLAT	4.47107	2.61559e-59		CBR1	-12.6872	3.32963e-25		MAGEB2	14.4568	1.32468e-31
GPR1	-7.35305	3.9827e-47		COL1A1	5.86107	9.74899e-59		AGMAT	-6.49426	3.40392e-25		BMP7	5.74476	2.27863e-31
GPR1	-7.35305	3.9827e-47		LIN7A	4.30005	1.9185e-58		TCEAL1	-9.06685	5.65516e-25		UNC5A	5.60417	4.12686e-31
TCEAL3	-6.5028	4.64101e-47		PDE4B	4.197	2.01524e-58		PDZK1IP1	-9.0761	5.86971e-25		USH1G	5.09642	5.62665e-31
ACOT2	-9.05353	9.37211e-47		SEMA6B	6.47736	2.20718e-58		AL138752.2	-4.09735	6.7065e-25		S1PR5	6.60606	8.72823e-31
ABCB1	-8.17763	1.18163e-46		ZFPM2-AS1	7.98684	3.64412e-58		GPX3	-5.2234	7.61691e-25		CDH15	5.2377	1.59149e-30
TMEM178B	-9.02116	1.28164e-46		TNFRSF6B	14.092	4.79559e-58		DDX3Y	-12.6439	7.89134e-25		AC103718.1	4.81643	1.59564e-30
TCEAL1	-9.57299	1.76976e-46		SCAANT1	4.21156	1.06313e-57		CABP4	-6.25818	8.18748e-25		TMEM145	4.2798	2.51563e-30
PIP5K1B	-10.6424	2.47058e-46		MAPK15	4.12034	2.8052e-57		SCIN	-4.61485	8.57015e-25		NR3C1	5.05273	2.73918e-30
MUC20	-5.02426	3.9525e-46		LMO2	4.19663	5.53441e-57		SH3GL2	-10.7815	1.02066e-24		CD68	4.66403	5.60224e-30
SNCAIP	-5.70896	4.16362e-46		PHRF1	13.4832	8.54807e-57		ADGRF4	-7.97599	1.04399e-24		CCDC180	7.07376	5.7604e-30
KLHL4	-6.90074	4.92103e-46		CHD5	4.00743	1.61644e-56		RNF227	-4.94889	1.98237e-24		LINC02495	5.23831	2.70414e-29
SH3GL2	-12.0015	1.7257e-45		HTR1D	4.2459	5.77202e-56		CITED4	-5.82067	2.02404e-24		CAMK4	8.75371	2.88655e-29
HIST2H4B	-5.83136	1.916e-45		PRSS30P	6.64642	2.40359e-55		ALG1L	-4.76338	2.8168e-24		DPYSL4	7.17931	3.81722e-29
FSIP1	-4.4115	3.01739e-45		GJC1	5.55655	3.23992e-55		TFF3	-12.4159	3.46624e-24		PBX2	4.33927	4.71844e-29
CABP4	-5.26998	3.02254e-45		PRR11	4.80099	4.8419e-55		PRSS1	-8.9565	3.807e-24		ZNF548	7.10344	5.95225e-29
GPRIN2	-11.959	3.20481e-45		FAM83D	4.00679	5.26448e-55		FAM189A1	-8.91958	4.00944e-24		MMP17	8.58603	6.31635e-29
RNF39	-6.24672	3.45435e-45		SOCS3	5.65755	1.98902e-54		KDM5D	-5.49606	4.74944e-24		ADORA1	4.12079	6.94867e-29
RNF39	-6.24672	3.45435e-45		KATNAL1	5.11291	1.43953e-53		SDCBP2	-4.08268	7.24345e-24		KRT6A	7.78086	8.42223e-29
TFF3	-12.1369	5.01701e-45		CALB2	6.76818	1.62446e-53		CAPN8	-4.08369	7.78416e-24		GALNT14	7.80192	1.25721e-28
TSPOAP1	-5.79759	8.35497e-45		CALB2	6.76818	1.62446e-53		TRIM10	-7.30408	8.06926e-24		FSD1	4.82433	1.68502e-28
RASGEF1B	-4.5632	4.73661e-44		ACOX2	5.14773	1.71238e-53		PRSS2	-12.2666	1.28577e-23		WNT7A	4.8216	1.75953e-28
BMP2	-11.8531	4.99919e-44		PLA2G7	4.01234	7.71097e-53		GRIN2B	-6.24651	1.95749e-23		C1QL1	5.58903	2.25676e-28
HCG11	-4.00824	5.52626e-44		OLFM1	6.25815	9.38541e-53		AGGF1P2	-4.16209	3.06763e-23		RASGEF1A	9.54003	2.33543e-28
IGFBP3	-6.84317	1.52749e-43		AC207130.1	4.83738	1.44412e-52		NYAP2	-5.90485	3.72272e-23		BEX2	8.50484	2.74708e-28
FAM189A2	-4.02229	1.96156e-43		AL138789.1	7.34581	1.48527e-52		FOXA2	-6.87245	4.27274e-23		ARRDC3	4.41143	1.48298e-27
ZNF71	-5.04105	2.9539e-43		LGI3	6.63379	2.61295e-52		AC098864.1	-6.7176	5.44037e-23		GNL1	5.88001	1.49578e-27
GSAP	-4.97294	3.12626e-43		LINC02495	4.51553	2.66031e-52		HPGD	-4.13819	9.40594e-23		ADAMTS7	4.60987	1.61944e-27
MYRIP	-5.24661	3.21608e-43		CRYM	5.37465	3.03948e-52		HEPHL1	-6.26344	1.25455e-22		LINC00839	7.89509	1.77163e-27
TNC	-6.63793	3.99362e-43		CRYM	5.37465	3.03948e-52		RF02141	-4.67359	1.53002e-22		SLC16A6	4.34311	2.05256e-27
MAP1LC3A	-7.29252	6.5645e-43		GNB3	5.64505	3.72458e-52		ZNF850	-4.44239	1.88016e-22		KCNG1	11.5307	2.26874e-27
CBR1	-10.1016	6.70119e-43		LOXL1	6.26806	4.08818e-52		ST6GALNAC1	-6.87974	2.23552e-22		SLC45A1	5.157	3.50454e-27
IL1R2	-5.58031	7.71393e-43		TMEM59L	9.13844	4.91375e-52		LINC00960	-4.58151	2.26449e-22		FUOM	5.32842	3.52682e-27
TNFRSF9	-5.21461	1.05563e-42		DPYSL4	8.56372	8.8436e-52		ZNF605	-5.61008	2.40163e-22		EVA1B	4.52558	5.36802e-27
PHACTR3	-4.20228	1.11571e-42		NOTUM	4.91047	1.93881e-51		BMP2	-11.9073	3.69855e-22		SERF1A	5.72396	6.30895e-27
ZNF717	-6.40718	1.19727e-42		FAM72C	9.19921	2.73214e-51		C6orf222	-7.56344	4.41303e-22		AC025419.1	7.15693	6.4676e-27
DLC1	-4.16926	1.50491e-42		AP000769.1	6.20524	3.99222e-51		GSPT2	-11.8447	4.74068e-22		TGFBR3L	4.27323	6.69821e-27
MB	-4.03037	2.05747e-42		LYPD5	4.68057	4.58194e-51		EEFSEC	-4.12565	8.0805e-22		LAMC3	6.27896	6.7595e-27
NRXN3	-5.74092	2.1734e-42		SUN3	4.37764	7.61567e-51		HNMT	-5.52161	9.9391e-22		GPRC5B	4.25153	1.47005e-26
FOXA2	-8.44842	3.10485e-42		ARTN	4.31272	7.67281e-51		AOAH	-5.49672	1.0153e-21		HLA-B	4.40705	1.62547e-26
NNT	-7.24251	6.94544e-42		MICB	12.672	1.56407e-50		ACTL10	-5.45624	1.601e-21		PALM	5.53626	1.92872e-26
AC020571.1	-11.6486	7.87747e-42		AC125616.1	4.34586	2.14508e-50		AMIGO1	-7.45778	3.03245e-21		PIF1	5.794	2.10061e-26
ENTPD3	-11.5846	8.53533e-42		HJURP	4.88587	3.31712e-50		TCEAL3	-7.6621	3.24328e-21		SYDE1	8.37634	2.24054e-26
AGPAT1	-7.54497	9.59166e-42		WNT10B	4.51883	7.69136e-50		GPR1	-6.77607	3.31177e-21		FOXF1	4.17627	2.98609e-26
CCRL2	-8.72637	1.05427e-41		TRNP1	5.18584	8.40047e-50		GPR1	-6.77607	3.31177e-21		C22orf34	5.46356	3.21152e-26
ZFY	-11.5932	1.15306e-41		RDM1	5.0367	9.91965e-50		PHACTR3	-6.10191	3.82506e-21		PLCH1	4.1387	4.63377e-26
XDH	-5.95587	1.16493e-41		RDM1	5.0367	9.91965e-50		ABCA12	-4.72244	4.40337e-21		FAM72B	7.29797	4.9516e-26
HSPA1B	-13.2806	1.86432e-41		SLC10A4	6.77365	1.00978e-49		PKDCC	-11.5535	6.80207e-21		GRID1	4.75068	5.08997e-26
STXBP6	-5.7801	2.60575e-41		ESCO2	5.45416	4.53845e-49		TLE4	-11.5057	8.68666e-21		C1QL4	5.09656	7.24825e-26
TMEM125	-4.29379	4.66382e-41		CCNB1	4.6471	3.11372e-48		SERPINA1	-7.26175	9.80371e-21		LONRF2	4.7706	7.57818e-26
ZNF10	-11.8038	5.50407e-41		NKAIN1	5.01367	3.5642e-48		TMPRSS3	-11.427	1.25587e-20		SCN1B	5.30497	7.62991e-26
TRIM10	-4.84667	1.3214e-40		KCNQ2	12.3538	5.36905e-48		PID1	-6.53827	1.29578e-20		AC024940.6	6.52689	8.5328e-26
CEMIP	-4.00808	1.48056e-40		PRAME	12.251	1.49642e-47		CCL2	-5.17455	1.69259e-20		PLEKHA8P1	6.49782	1.19576e-25
ZFP57	-11.3059	2.38905e-40		RIBC2	4.07449	2.85275e-47		HENMT1	-11.4499	1.78276e-20		TEX19	4.40238	2.74105e-25
HLA-DMA	-4.83994	2.89129e-40		CDCA8	4.60567	2.90297e-47		LGR5	-9.94255	3.07878e-20		DLX2	4.1839	2.93546e-25
TRIM34	-4.61233	4.23376e-40		PTMAP5	6.07889	3.15639e-47		AC024560.2	-4.22137	5.06187e-20		GPR15	6.20995	3.4778e-25
NEURL3	-4.44434	8.31962e-40		ZNF302	4.93708	4.0289e-47		LEF1	-11.3388	5.08327e-20		EFNA2	4.68678	3.60272e-25
ZNF136	-4.47191	9.60251e-40		CENPW	4.70829	5.85835e-47		SH3RF3	-11.2962	5.32339e-20		ADIRF	12.9792	5.34234e-25
AC103702.1	-5.326	9.78061e-40		BNIP3	6.82465	1.60985e-46		SNHG18	-11.2524	6.80096e-20		TUBB4A	12.6359	5.43772e-25
RASSF9	-7.90786	1.30489e-39		RAB38	7.12991	1.72194e-46		TFF1	-11.2548	6.94969e-20		ATP2A3	5.49017	1.20955e-24
TBC1D3K	-11.1571	4.89294e-39		KLF2	4.21646	3.16437e-46		SLC16A2	-9.55814	8.94191e-20		OR51B5	12.5258	1.36544e-24
YPEL3	-5.28612	6.21845e-39		GABRQ	12.0516	6.349e-46		NEU4	-7.16607	9.44168e-20		RNF165	7.49503	1.42221e-24
HDGFL3	-6.58594	6.71673e-39		FSTL1	5.40261	6.42757e-46		NEU4	-7.16607	9.44168e-20		TRAPPC2B	6.46263	1.56031e-24
GGT6	-6.05997	8.82921e-39		CASKIN1	6.833	8.78383e-46		HLA-C	-5.47061	1.08977e-19		PLEKHF1	4.84129	1.59045e-24
GPX3	-5.01878	1.12697e-38		MRC2	5.53304	1.24414e-45		TIMP3	-9.78404	1.31663e-19		MN1	5.23887	1.83216e-24
PLBD1	-9.14392	1.46206e-38		FERMT2	5.53502	3.35532e-45		TMSB4Y	-11.1871	1.38078e-19		ATP11C	5.42523	2.2043e-24
UTY	-9.71571	1.50021e-38		CD40	11.9346	4.35349e-45		RXRB	-5.51625	1.64347e-19		AC137932.2	5.67665	2.68523e-24
NOX1	-5.28621	3.19811e-38		ZNF559	5.48189	4.6529e-45		AL845454.2	-11.1744	2.15098e-19		OLFML2A	6.48258	2.99503e-24
ATP10B	-5.36337	3.34949e-38		GFY	6.44858	9.2353e-45		OLFML3	-8.07435	2.68576e-19		SEC14L4	6.81153	3.97219e-24
CROT	-5.55858	4.73508e-38		CDCA5	5.0209	1.83184e-44		SESN3	-6.0503	2.90642e-19		FNDC10	7.85003	4.41947e-24
LINC01124	-5.78279	9.98385e-38		RHBDL3	5.95335	3.07713e-44		NPL	-4.53959	3.1055e-19		THEMIS2	4.86378	5.29247e-24
FAM174B	-6.34264	2.33291e-37		GPR173	7.04191	3.70225e-44		LINC01508	-4.56278	3.25936e-19		FXYD1	5.53393	5.29269e-24
ZNF846	-6.56116	2.43331e-37		SEMA7A	4.62531	4.27527e-44		ROCK1P1	-4.0107	3.30488e-19		ADAMTS17	8.41001	1.26681e-23
AMIGO1	-9.46437	4.1887e-37		NR2F1	4.9167	5.12978e-44		PIP5K1B	-10.1952	3.4274e-19		GAS6-AS1	5.1425	1.2675e-23
RARRES3	-6.40759	1.28485e-36		PRAME	11.7667	7.28823e-44		AC020571.1	-11.0477	3.94194e-19		RXRB	4.35182	1.27306e-23
RP1	-6.8467	2.04614e-36		AADAC	6.3573	1.05136e-43		CHIC1	-11.0452	4.25905e-19		PACSIN1	6.27504	1.4129e-23
HENMT1	-9.03899	2.35894e-36		NTNG2	6.56268	1.31856e-43		KIT	-11.0743	4.61814e-19		KIF5A	7.04304	2.31043e-23
TRIM58	-5.01415	3.19241e-36		PACSIN1	7.08304	1.50566e-43		GNA14	-5.50079	5.09533e-19		ZNF512	12.1924	2.47841e-23
DAPP1	-5.34273	3.19829e-36		CENPA	4.72883	2.25988e-43		STEAP4	-4.38693	6.49067e-19		RASD2	4.94431	8.59066e-23
SLC44A4	-7.25651	3.32549e-36		TCAM1P	4.59233	3.29577e-43		HLA-DMA	-5.19799	7.52241e-19		TBXA2R	4.53134	1.54527e-22
AL845454.2	-11.0719	3.43552e-36		LINC00482	4.17236	4.08838e-43		TBC1D3K	-10.9349	9.7918e-19		FNBP1	4.69104	1.61317e-22
AL590004.3	-5.74951	1.02724e-35		AGAP2	4.07609	4.70065e-43		ZNF283	-4.02538	1.16234e-18		AL138789.1	5.52699	1.76864e-22
SNHG18	-10.7704	2.72537e-35		C16orf45	5.16588	7.79745e-43		ZNF10	-10.944	1.20819e-18		ZNF738	5.65337	1.82644e-22
MBNL3	-6.91699	4.12426e-35		FGFR4	4.92967	7.8176e-43		UGT1A6	-10.8781	1.41478e-18		AC009948.1	5.41344	2.09068e-22
SPINK1	-11.3343	4.68034e-35		SYDE1	7.94195	1.01982e-42		GLS2	-6.86057	2.51983e-18		NGFR	12.1152	2.10119e-22
MUC5AC	-11.5047	5.85387e-35		GAREM2	5.23322	1.27233e-42		FAM84A	-10.6445	2.54888e-18		FKBP1B	6.24072	2.12798e-22
MUC5AC	-11.5047	5.85387e-35		LAG3	5.46894	1.46895e-42		ZNF71	-7.07926	2.61694e-18		WNT9A	7.56838	2.93724e-22
COL6A5	-10.3292	6.67486e-35		SPRY4-AS1	4.01991	1.67531e-42		ZFY	-10.8084	3.44513e-18		TMEM40	4.5556	3.00754e-22
AC098864.1	-5.08097	7.09711e-35		MICB	11.6108	1.90394e-42		XKR9	-4.43035	3.54499e-18		MED12L	6.57517	3.79835e-22
FAM3B	-5.61775	1.31003e-34		ELFN2	5.10841	2.63272e-42		LENG9	-10.7618	3.86615e-18		LINC02582	4.99388	4.80523e-22
B3GALT4	-4.18708	1.32323e-34		OR51B4	11.5738	3.79902e-42		PARD3B	-4.30293	4.53542e-18		C20orf194	5.33609	5.48777e-22
B3GALT4	-4.18708	1.32323e-34		CD164L2	8.99154	4.23392e-42		CD177	-10.419	5.29004e-18		KRT13	4.57368	7.17437e-22
B3GALT4	-4.18708	1.32323e-34		DDIAS	4.0992	6.10718e-42		ZNF83	-4.20093	5.70645e-18		RXRB	4.02017	7.39573e-22
RSAD2	-6.76167	1.55979e-34		AC024940.6	4.80934	6.69397e-42		TNC	-6.03867	5.71633e-18		LIFR	7.59735	7.55016e-22
PKDCC	-11.1771	1.73978e-34		RAD54L	4.84319	7.30025e-42		LRRN1	-7.76961	7.58293e-18		NKX1-2	7.61666	8.13861e-22
AC006262.1	-4.16323	2.05826e-34		COL18A1	4.78602	7.3861e-42		COCH	-5.74024	8.28948e-18		RADIL	4.71838	8.69253e-22
RBBP8NL	-7.00794	2.48592e-34		MN1	5.11808	7.91869e-42		KRTAP5-AS1	-4.6094	1.92957e-17		RNF128	4.66506	1.07993e-21
GPANK1	-10.439	2.63294e-34		ARHGEF25	5.93028	1.33331e-41		KRTAP5-AS1	-4.6094	1.92957e-17		ATP2A1-AS1	7.66819	1.13514e-21
AF064858.3	-5.91568	2.65384e-34		PRRX2	11.5086	1.72415e-41		L3MBTL4	-4.68952	2.31898e-17		GABRQ	11.9317	1.91139e-21
GPANK1	-10.4444	2.89296e-34		RFLNB	7.42696	2.27588e-41		HLA-B	-4.10548	2.71803e-17		RASGRP2	4.79883	2.09095e-21
LINC00858	-10.5179	3.10931e-34		RFLNB	7.42696	2.27588e-41		SLC5A1	-5.37736	2.74089e-17		RET	8.43996	2.12608e-21
LINC01152	-7.06246	4.7321e-34		FNBP1	4.22379	2.92362e-41		ACOT2	-8.88577	2.79437e-17		SERF1B	6.39584	2.24516e-21
RAB19	-4.09772	7.06595e-34		NGFR	11.4284	4.70277e-41		CADPS	-7.39469	3.10151e-17		MRC2	4.69756	2.26608e-21
STK32A	-8.01866	9.8297e-34		PRSS30P	5.92984	6.63086e-41		EDAR	-5.93734	3.33532e-17		NEURL1	4.45293	3.28212e-21
ABCA12	-4.52117	1.39601e-33		ANO5	6.38402	9.36534e-41		GPRIN2	-9.05876	4.68956e-17		TRIM9	4.50071	3.32928e-21
MTRNR2L8	-5.45501	1.56553e-33		GRAMD2A	6.52126	9.7191e-41		UTY	-10.4305	4.69745e-17		LOXL1	5.08548	3.6758e-21
PRSS2	-12.2582	2.08641e-33		LINGO1	9.47978	1.17972e-40		AKR1C1	-7.01853	5.63209e-17		CCNYL2	4.754	4.35782e-21
ALDH3A1	-10.6418	2.67134e-33		PYGL	4.99859	1.33195e-40		ZNF623	-10.6048	6.48046e-17		C3orf80	5.49448	4.87638e-21
GPANK1	-10.2543	4.32672e-33		LINC01405	11.324	2.23367e-40		ATP10B	-4.57391	6.81283e-17		FEZF1-AS1	4.86135	7.60753e-21
FGG	-7.16116	7.06489e-33		CBFA2T3	8.86915	5.95225e-40		ISX	-6.15044	7.39353e-17		KIF5C	5.8343	1.18645e-20
SLC16A2	-10.0625	7.16161e-33		CITED1	4.96518	1.03735e-39		HSPD1P11	-5.06782	7.59019e-17		SLC2A13	6.86923	1.20114e-20
UGT1A6	-10.403	9.85446e-33		RASD2	4.62091	1.27606e-39		SPINK5	-10.3677	8.31169e-17		MAGEA2B	9.99742	1.85426e-20
RPL13P12	-5.21872	1.75448e-32		RTN4RL1	9.70193	2.00672e-39		KLHDC7B	-4.21172	9.09288e-17		DMBX1	7.27629	2.08875e-20
EGLN3	-5.0022	2.60368e-32		OSMR	7.17664	2.08963e-39		SERP2	-10.281	9.11542e-17		CD40	7.16692	2.59719e-20
AF064858.2	-5.24502	3.91805e-32		ZNF469	11.2385	2.80284e-39		IL7	-6.16657	9.28817e-17		HLA-E	7.22224	2.62612e-20
AC034213.1	-6.43427	3.94335e-32		ANXA10	11.1836	3.43681e-39		AL391056.1	-4.40156	1.05455e-16		HLA-E	7.22224	2.62612e-20
FBP1	-5.80579	5.08118e-32		ZNF385B	5.60156	3.65097e-39		SFTA1P	-4.05629	1.17432e-16		HLA-E	7.22224	2.62612e-20
SCEL	-8.14166	7.75404e-32		HOXC-AS1	4.90279	4.78867e-39		NOSTRIN	-4.03252	1.23807e-16		HLA-E	7.22224	2.62612e-20
GAL3ST2	-10.198	8.25257e-32		SOX8	5.79092	5.59597e-39		SLC44A4	-9.44528	1.28451e-16		MICB	11.3529	3.16069e-20
SAMD9L	-6.45887	8.36647e-32		SYPL2	6.19088	7.80312e-39		SLC44A4	-9.44528	1.28451e-16		ELMOD1	5.77996	3.16246e-20
NFKBIL1	-10.5128	8.87813e-32		SLC22A31	7.43082	8.58314e-39		TMEM170B	-4.71392	1.30007e-16		S100A5	6.67105	3.19277e-20
SYTL5	-6.72146	9.38423e-32		ARL14EPL	8.39282	9.60445e-39		RASSF10	-10.3321	1.3511e-16		KCNJ12	11.3839	3.44177e-20
ANO7	-4.41295	1.59718e-31		FAM72D	5.28917	1.0964e-38		LINC01978	-5.24054	1.42868e-16		CSAG3	11.1588	1.53056e-19
TMSB4Y	-10.2028	2.43098e-31		PAPLN	4.28386	1.17493e-38		PRR5L	-4.51297	1.52477e-16		CYTH4	5.44672	2.19557e-19
CRB2	-4.44925	2.9993e-31		IRX4	8.8084	1.73802e-38		VIL1	-10.5348	1.72628e-16		FAM72C	7.75641	2.28382e-19
ACOT1	-9.94571	5.44887e-31		C16orf74	4.47096	1.94075e-38		AC011747.1	-4.9146	2.34265e-16		DKK1	8.9584	2.39661e-19
ZNF222	-9.88203	7.81172e-31		AC156455.2	4.56334	1.96682e-38		AP003498.2	-4.86604	2.37103e-16		MPZ	5.48151	2.70987e-19
ACTL10	-4.03408	1.07192e-30		AC156455.1	4.56334	1.96682e-38		SLC44A4	-10.1419	2.44123e-16		NRG1	10.6237	3.42706e-19
LINC02253	-8.66942	1.23148e-30		HLA-E	10.1881	3.12858e-38		CEACAM6	-10.2271	2.6777e-16		PRRT4	5.99758	4.74874e-19
PSMB8	-9.85682	1.24354e-30		HLA-E	10.1881	3.12858e-38		ALPG	-7.42904	3.07462e-16		RAB31	7.21993	5.25733e-19
PSMB8	-9.85682	1.24354e-30		HLA-E	10.1881	3.12858e-38		KCNMB3	-4.4335	3.52683e-16		SHISA8	8.11293	6.69197e-19
PSMB8	-9.85682	1.24354e-30		HLA-E	10.1881	3.12858e-38		PLBD1	-6.54956	3.62065e-16		HBE1	11.1208	7.74715e-19
PSMB8	-9.85682	1.24354e-30		TWIST1	6.74289	3.80725e-38		UGT1A5	-10.2589	4.21633e-16		C16orf45	6.81127	7.9961e-19
ASCL2	-11.2967	1.2795e-30		MAGEA2B	10.2686	4.74302e-38		CST7	-9.23423	4.2187e-16		GRAMD2A	6.44804	9.88079e-19
MIR3142HG	-10.7066	2.04017e-30		TCF7L1	4.24143	7.12512e-38		USP9Y	-8.67499	5.00307e-16		NECTIN3	4.55993	1.02924e-18
TFF1	-10.8388	3.08636e-30		GPR162	6.7578	1.01878e-37		PSMB8	-8.79352	5.08838e-16		FSTL1	4.22517	1.18193e-18
VWA2	-8.53827	3.3364e-30		ANKRD33B	4.198	1.31838e-37		LINC00543	-5.60605	6.59429e-16		PRAME	10.6723	1.53274e-18
MAF	-9.91679	3.48162e-30		GNAZ	4.38003	2.13186e-37		LGR6	-4.67121	6.79658e-16		KIAA1324L	5.06049	1.56205e-18
TRIM10	-9.72373	5.72941e-30		LINC00173	5.86861	2.15033e-37		LINC01341	-8.50043	7.43685e-16		NOVA2	6.07086	1.66071e-18
OLFML3	-7.95744	6.3827e-30		HTR7	10.6607	2.18199e-37		PRKY	-6.92086	1.06708e-15		S100A3	4.87058	2.01075e-18
CHIC1	-9.80334	6.52863e-30		ZNRD1	10.9039	3.01113e-37		ZNF607	-10.0153	1.16971e-15		HSPB8	4.72182	2.22669e-18
HIST2H3C	-5.22769	9.84961e-30		PRIM1	4.40452	3.94927e-37		PSMB8	-8.72075	1.19666e-15		HRK	4.44014	2.33697e-18
HIST2H3A	-5.22769	9.84961e-30		GALNT14	8.99645	7.02431e-37		PSMB8	-8.72075	1.19666e-15		PRRX2	10.8092	2.63526e-18
ISX	-5.39516	1.16311e-29		PPP1R14C	4.70897	9.82125e-37		PSMB8	-8.72075	1.19666e-15		KHDRBS3	4.43896	2.81318e-18
SH3RF3	-9.64442	1.21895e-29		DRP2	4.17014	1.80625e-36		PSMB8	-8.72075	1.19666e-15		PAX6	4.34108	2.99803e-18
SFTA1P	-4.71172	1.35977e-29		DOC2B	6.3817	4.43042e-36		ZFP57	-9.91553	1.20212e-15		ZC4H2	7.76713	4.27394e-18
ANOS1	-9.74635	1.36274e-29		MAGEE1	6.40227	6.70072e-36		AUTS2	-4.19951	1.28618e-15		RPL26P30	5.41873	4.59158e-18
SPATC1L	-4.48034	1.37573e-29		AC010536.1	4.49638	8.87199e-36		FAM3B	-5.30111	1.43133e-15		RF02164	4.55182	4.70671e-18
SPATC1L	-4.48034	1.37573e-29		SLC27A6	10.6138	1.15536e-35		SLC44A4	-9.92584	1.58226e-15		OR51B4	10.7044	5.31142e-18
ZNF808	-6.3576	1.47737e-29		TBX18	10.8174	1.21686e-35		SLC44A4	-9.92584	1.58226e-15		LRAT	6.13231	5.85724e-18
ZFP69	-4.52195	1.83849e-29		RET	9.28854	4.44776e-35		SLC44A4	-9.92584	1.58226e-15		GBX2	7.16357	6.16417e-18
PAH	-6.38432	3.61454e-29		CIB2	4.3458	7.80357e-35		IGFL1P1	-9.89265	3.31588e-15		IRX4	9.58416	7.25709e-18
SLC5A1	-4.36189	6.22393e-29		CHRD	4.78525	8.00871e-35		AC104958.2	-9.856	3.60149e-15		CABP1	4.94908	8.37881e-18
ZNF223	-10.0246	7.93308e-29		LINC02593	4.23031	8.45948e-35		TRPM5	-5.95798	3.93159e-15		PRAME	10.4608	8.92429e-18
ZNF69	-6.02329	8.67148e-29		AC008035.1	4.585	1.10415e-34		ENTPD3	-6.43847	4.00938e-15		TBC1D3D	5.4983	1.08547e-17
ZNF763	-4.28998	1.54157e-28		ARHGEF6	4.02498	1.16242e-34		RNF39	-4.13191	4.20388e-15		MGAT5B	5.96741	1.2559e-17
SLC38A8	-4.24589	1.77833e-28		TBXA2R	5.37366	2.3413e-34		RNF39	-4.13191	4.20388e-15		NFATC2	4.0281	1.32605e-17
RPP21	-9.75546	2.18153e-28		KCNJ12	10.2143	2.35417e-34		HOXD10	-5.90067	5.42344e-15		ABCG4	4.68719	1.73355e-17
AC131097.3	-4.26206	2.44743e-28		AL021920.2	4.75839	3.28577e-34		GSDMA	-6.4812	8.17968e-15		RTN4RL1	10.4912	1.92957e-17
AC131097.7	-4.26206	2.44743e-28		AC062015.1	4.74566	3.66214e-34		VWA2	-9.95402	9.28084e-15		UPK1A-AS1	6.26131	1.9914e-17
ZNF540	-5.57686	2.81569e-28		MTERF1	4.83502	6.70849e-34		BATF	-9.62915	1.09158e-14		ANXA10	9.41231	2.06432e-17
HEPHL1	-8.34473	3.02174e-28		C2orf70	4.34287	8.31241e-34		STX19	-4.60049	1.13325e-14		CACNA1B	6.20576	2.09826e-17
ADAMTSL2	-4.3733	3.42548e-28		FADS1	4.13403	1.19053e-33		GPANK1	-9.72249	1.35859e-14		CXorf57	6.88058	2.71184e-17
PSMB8	-9.43929	4.06981e-28		AC009055.2	4.57815	2.09767e-33		GPANK1	-9.71729	1.48664e-14		EMB	10.7716	2.88239e-17
CHRM1	-9.48145	4.97472e-28		FBXO27	4.02891	2.18464e-33		AC092803.2	-5.80956	1.53655e-14		ZFP37	5.50728	2.98378e-17
SHH	-6.79098	7.62348e-28		FBXO27	4.02891	2.18464e-33		TNFRSF14	-9.65863	1.62087e-14		PLA2G4A	4.9256	3.32522e-17
TRANK1	-8.07973	8.50544e-28		RTL5	7.97622	4.11511e-33		TNFRSF14	-9.65278	1.66029e-14		AC207130.1	5.82571	3.93909e-17
BATF	-9.35376	9.13898e-28		ARMC3	5.48141	4.81248e-33		SYTL5	-6.42238	1.75349e-14		LINC01405	10.6607	4.1369e-17
SYT8	-4.08921	1.59606e-27		KLK8	10.1875	7.68032e-33		ZNF717	-5.95219	1.94448e-14		AC025048.2	5.48656	4.32734e-17
LINC00960	-4.0952	2.15399e-27		TBC1D3D	10.2473	7.7038e-33		SPINK1	-8.22387	2.0559e-14		COL4A4	4.05239	4.53769e-17
MT-TM	-6.15612	4.9174e-27		SYT3	8.01151	1.19661e-32		MFSD6L	-9.59364	2.46454e-14		GRAMD1B	5.90817	4.97728e-17
PDZK1IP1	-8.23043	5.00736e-27		WASF3	6.30592	1.21712e-32		AC010422.3	-5.97034	2.8737e-14		SLC35F3	10.5222	6.23852e-17
AMN	-5.08742	6.27428e-27		SULT4A1	10.1812	1.3269e-32		TRIM10	-9.63296	3.37435e-14		SOX8	5.45434	6.64293e-17
SLC44A4	-8.29009	1.39139e-26		MPZ	6.76098	1.40271e-32		PRR29	-9.54731	3.71536e-14		ARHGEF25	6.25189	6.69556e-17
SLC44A4	-8.29009	1.39139e-26		KIF15	4.91475	1.47454e-32		LINC01152	-9.54038	3.74878e-14		ADGRE2	4.24543	7.61394e-17
AC067968.1	-9.25165	3.15434e-26		KIF15	4.91475	1.47454e-32		AL390198.1	-5.25175	5.37096e-14		TMSB15A	10.3659	9.54547e-17
CDH7	-5.26705	3.36584e-26		TMSB15A	10.1769	1.78445e-32		AC244489.2	-9.54277	5.80958e-14		KCNK13	5.17246	1.61796e-16
PIGR	-5.85848	5.44266e-26		CDH22	6.46964	1.84049e-32		VTN	-7.61375	6.2498e-14		WASF3	10.4995	1.6623e-16
CASP5	-9.13411	5.4983e-26		ADAMTS17	7.3925	2.78429e-32		C15orf48	-9.2751	6.82318e-14		VIM	4.36331	1.81129e-16
AC083837.1	-5.50453	6.0938e-26		FAT4	10.2245	3.95315e-32		WNT5A	-6.06307	6.93861e-14		RNASE1	6.20894	1.8561e-16
AC244489.2	-9.0431	1.22456e-25		KHDC1L	10.0947	5.82827e-32		MYRIP	-5.33347	7.79223e-14		LRP4	4.25938	2.26322e-16
SLC44A4	-8.49258	1.4238e-25		LHX2	10.0672	8.13093e-32		AKR1C2	-4.30145	7.79981e-14		MUM1L1	10.2473	2.31834e-16
LINC01836	-4.83431	1.57624e-25		PPFIA4	6.18526	1.04613e-31		COLGALT2	-4.98769	8.21671e-14		KLK8	7.72706	2.32775e-16
IGFBP4	-8.23487	1.67157e-25		TRHDE-AS1	4.76051	1.25532e-31		IGFBP3	-9.4163	8.94155e-14		TWIST1	10.3204	2.66892e-16
IL17C	-8.88351	1.69063e-25		CDC20	5.9565	1.33662e-31		FUT6	-5.69377	9.487e-14		AL117378.1	4.93529	2.91876e-16
ST6GALNAC1	-4.85261	1.80231e-25		BLACAT1	9.97377	2.83492e-31		AC131097.3	-6.92362	9.8945e-14		SYT13	5.83925	3.08379e-16
RIMKLB	-6.80816	2.58341e-25		MUM1L1	8.6322	4.09199e-31		AC131097.7	-6.92362	9.8945e-14		GCK	6.72254	3.17084e-16
CD177	-9.2356	3.60136e-25		DES	5.82334	5.22454e-31		HSPA6	-4.91327	1.10188e-13		ADAMTS10	8.00188	4.29785e-16
CDYL2	-4.07976	4.27494e-25		EBF2	6.34938	6.60398e-31		LINC02253	-9.26092	1.16665e-13		SLC16A7	4.36792	4.36299e-16
LRRFIP1P1	-8.90447	5.96777e-25		MGAT5B	5.04609	7.0815e-31		LXN	-9.28258	1.26449e-13		NTNG2	5.894	4.52355e-16
MIR4458HG	-9.06323	6.71864e-25		ADAMTS2	4.86338	7.70475e-31		HCG11	-6.13773	1.4569e-13		AC125616.1	4.73624	5.74832e-16
TMEM45B	-6.46875	7.10543e-25		ADAMTS2	4.86338	7.70475e-31		COLCA1	-4.6938	1.79781e-13		SLC22A17	10.1022	6.53988e-16
CST7	-6.77575	9.84954e-25		MFAP2	6.89963	1.26006e-30		TFF2	-6.81445	1.84656e-13		GALNT5	4.2131	7.47287e-16
OR2I1P	-4.37892	1.33202e-24		AL035446.1	4.94345	1.26619e-30		GPANK1	-9.36876	2.18471e-13		LRRN2	4.23715	7.55354e-16
CHRM3	-8.6512	1.37512e-24		AC073264.5	7.14893	1.60402e-30		UGT1A4	-9.27515	2.74252e-13		CITED1	4.08651	7.94325e-16
GRIN2A	-5.3715	1.43041e-24		HLA-F-AS1	4.75305	1.85138e-30		ZNF222	-9.2695	3.70937e-13		OTUD7A	5.92288	9.77601e-16
DMRTA2	-9.08888	1.57929e-24		PIMREG	5.77197	1.88191e-30		RBBP8NL	-7.9651	4.44111e-13		ZNF304	6.77547	9.81459e-16
RASSF10	-9.36894	1.60028e-24		CHRM4	4.36893	2.10669e-30		AL390729.1	-9.17442	4.78854e-13		TRHDE	6.81732	9.83618e-16
LINC01559	-8.49987	2.39081e-24		CYP4F22	9.7979	3.71219e-30		GAL3ST2	-9.20339	5.02962e-13		NTRK3	5.47652	1.02449e-15
EVX1-AS	-5.07285	3.21229e-24		KCNN3	5.16826	6.24796e-30		A2MP1	-6.97936	5.5109e-13		CD164L2	5.40286	1.18677e-15
PLGLB2	-4.06671	5.25883e-24		AL357033.2	5.43763	7.33097e-30		BCL2L14	-7.49217	5.62933e-13		CPS1	4.63496	1.25914e-15
AOAH	-6.42952	5.54295e-24		SPP1	9.72153	7.59968e-30		BCL2L14	-7.49217	5.62933e-13		STARD8	5.34065	1.55249e-15
BX664615.2	-4.84977	6.5317e-24		CPA4	6.05222	9.54513e-30		MIR3142HG	-9.20656	5.67455e-13		TBX18	10.0975	1.55481e-15
TRPM5	-5.10318	8.1004e-24		FOXL1	4.76151	2.93108e-29		GGT6	-7.91955	6.52851e-13		SLC27A6	10.2876	1.64996e-15
BICC1	-7.17654	1.00846e-23		SLC22A17	9.61365	3.80246e-29		AC022034.1	-6.72326	7.21364e-13		AC108676.1	5.31777	1.69069e-15
OR7E7P	-5.41054	1.42853e-23		RPE65	9.5733	4.73777e-29		NFKBIL1	-9.06121	7.99099e-13		AC079949.2	7.2839	1.77703e-15
IL33	-4.64856	1.63526e-23		LAIR1	5.50483	4.76753e-29		AC002480.1	-9.14906	8.51892e-13		RBP1	10.791	2.16333e-15
GLS2	-5.87923	1.9209e-23		CXXC4	5.78844	5.68688e-29		TTC6	-4.79715	9.79174e-13		FBXO27	5.4737	2.89128e-15
ZNF420	-4.45872	3.05175e-23		LINP1	4.57782	8.70487e-29		CHRNA1	-8.96526	9.96304e-13		FBXO27	5.4737	2.89128e-15
SORBS2	-6.99201	3.19044e-23		OR51B2	9.6134	1.17205e-28		HSPA1A	-10.1435	1.11019e-12		DRAXIN	4.01977	2.95717e-15
PPP1R14D	-6.80233	3.36937e-23		ART5	7.43967	1.47286e-28		LINC01836	-6.00118	1.12785e-12		AC009041.2	6.15564	3.14546e-15
CEACAM5	-5.56136	5.26289e-23		CSDC2	5.24617	1.78878e-28		PHYHD1	-4.80775	1.40201e-12		SLCO3A1	4.13363	3.60097e-15
TTC6	-4.94191	6.56232e-23		ADAMTS10	8.28896	2.47091e-28		AL590438.1	-8.92608	1.43553e-12		MYT1	6.31993	4.13592e-15
TRIM31	-5.83314	7.00653e-23		FXYD6	5.20553	6.51839e-28		CHRM3	-9.03924	1.54862e-12		SLC10A4	9.79637	4.51893e-15
CRTAM	-5.3357	8.22879e-23		ALDOC	6.05827	8.9109e-28		SEMG1	-9.04833	1.56826e-12		HBA2	5.7875	4.70748e-15
MICB	-8.90854	9.88963e-23		BMP7	5.16965	1.0926e-27		BX664615.2	-5.55627	1.62134e-12		SCUBE1	5.22806	5.40488e-15
CTSS	-4.28878	1.29379e-22		RCOR2	4.68263	1.19462e-27		LGALS4	-4.51128	2.03915e-12		KCND3	5.6899	5.55793e-15
UBD	-9.18208	1.39728e-22		COL11A2	4.58012	1.8104e-27		LGALS4	-4.51128	2.03915e-12		ZNRD1	10.3847	5.98954e-15
UBD	-9.18208	1.39728e-22		COL11A2	4.58012	1.8104e-27		SAMD9L	-4.67216	2.66642e-12		USP2-AS1	4.26434	6.29318e-15
UBD	-9.18208	1.39728e-22		AL133467.2	9.31076	3.37121e-27		AC098614.1	-5.5466	2.66731e-12		CRYM	5.24781	6.67365e-15
FFAR4	-4.90926	1.43714e-22		C3orf80	4.33165	3.57623e-27		SHH	-4.48916	2.7505e-12		CRYM	5.24781	6.67365e-15
TRIM15	-5.46645	1.83077e-22		AADACP1	5.32111	3.82868e-27		LINC00858	-9.04105	2.87131e-12		ZNF483	4.77451	8.17968e-15
TRIM15	-5.46645	1.83077e-22		ACSM4	4.02269	3.92099e-27		C7orf31	-8.80038	2.94452e-12		CAVIN3	9.77485	9.53952e-15
ZNF607	-8.27701	2.25847e-22		AC097059.1	5.39727	3.92429e-27		AC245041.2	-7.26526	3.03767e-12		TLX3	9.90378	9.67154e-15
SSTR1	-8.55047	3.8007e-22		LINC01835	9.29949	4.71173e-27		GIMAP2	-7.16157	3.10488e-12		CYP4F22	9.74644	9.81058e-15
TTC3P1	-8.45333	3.92314e-22		TRIM9	4.21883	4.88563e-27		PF4	-8.91498	3.51285e-12		FRMPD3	4.92858	1.01132e-14
ZFP57	-8.39655	5.7755e-22		SLC35F3	9.23411	6.63698e-27		AC069120.1	-8.88975	3.59249e-12		HBG2	5.49158	1.04393e-14
ZFP57	-8.39655	5.7755e-22		SPC25	6.111	6.86184e-27		CEACAM5	-7.69505	3.92681e-12		ELOVL5	6.37507	1.06918e-14
ZFP57	-8.39655	5.7755e-22		CCNB3	4.46417	8.81634e-27		STK32A	-7.0332	4.4965e-12		GOLGA8B	4.32722	1.47904e-14
ZFP57	-8.39655	5.7755e-22		ARMC4	4.57523	1.22427e-26		LINC01559	-7.51015	5.76089e-12		MAGEA3	9.98734	1.61476e-14
ZFP57	-8.39655	5.7755e-22		MEIS3	4.25688	1.27484e-26		ZNF223	-8.69299	6.10532e-12		AL034430.1	9.90442	1.87989e-14
ZFP57	-8.39655	5.7755e-22		C1QL1	5.12621	1.45001e-26		PPP1R14D	-7.62222	6.14885e-12		FHL1	6.87768	1.91309e-14
TSPAN2	-8.82367	8.99173e-22		AC009299.1	7.25715	2.01346e-26		ZNF718	-4.85368	6.18861e-12		OLFM1	6.28949	2.65032e-14
BCAS1	-5.92761	9.01348e-22		SARDH	7.13329	3.65385e-26		HOXD9	-8.6934	6.35258e-12		AL133467.2	9.64373	2.68755e-14
MGAM2	-5.38032	9.31773e-22		C2orf16	5.13076	4.38997e-26		NRXN3	-4.89393	7.96236e-12		PNPLA5	4.64734	2.8324e-14
MGAM2	-5.38032	9.31773e-22		OPRL1	4.44367	5.70141e-26		ZNF136	-5.03021	8.68591e-12		AQP1	4.11257	3.10482e-14
HLA-C	-8.02573	9.46644e-22		CYTH4	4.82095	6.62984e-26		ZFP69	-4.83541	1.20025e-11		AC156455.2	4.66965	3.72067e-14
KCNQ5	-8.54343	1.034e-21		LARP6	4.21736	6.7505e-26		MIR4458HG	-8.6986	1.51928e-11		AC156455.1	4.66965	3.72067e-14
CASP1	-8.54345	1.12796e-21		AL512625.3	4.52126	7.80561e-26		CYP3A7	-7.19065	1.52014e-11		AC108174.1	9.46291	3.85897e-14
CADPS	-6.86303	1.20139e-21		PAX2	8.06045	1.12817e-25		AL356270.1	-4.59059	1.65516e-11		KRTAP3-1	4.44256	4.0096e-14
MIR429	-4.22364	1.91175e-21		COL27A1	4.33231	1.22195e-25		LINC01709	-5.74388	1.8476e-11		KRTAP3-1	4.44256	4.0096e-14
ZNF432	-4.77925	1.92657e-21		HBA2	4.68539	1.98728e-25		CACNG4	-8.64706	1.91015e-11		SYNGR1	9.13457	4.33277e-14
CHRNA9	-5.06326	2.01887e-21		GPR158	4.60642	2.30701e-25		LINC00316	-8.72453	1.92283e-11		ZBTB12	9.6056	4.41842e-14
ZNF311	-8.50983	2.41712e-21		MKI67	6.03521	2.89437e-25		GPX2	-4.64408	2.09623e-11		CHRNA7	5.1606	4.68646e-14
PF4	-9.3154	2.46466e-21		NES	8.04489	6.30641e-25		IGFL4	-4.24036	2.2768e-11		HOXC13	4.88488	6.10328e-14
KRTAP5-AS1	-5.57737	3.58124e-21		ADGRB1	8.98065	8.94625e-25		TTC3P1	-5.05671	2.3294e-11		GPR173	5.77496	6.58833e-14
KRTAP5-AS1	-5.57737	3.58124e-21		TNNI3	5.53015	1.10133e-24		ARHGAP25	-8.49927	2.50615e-11		LINP1	6.63565	6.74865e-14
AC098614.1	-7.82219	3.83744e-21		BX088651.4	4.03905	1.82408e-24		TMC4	-4.00547	2.90764e-11		HOXC5	6.05756	6.95825e-14
CAPN8	-4.35563	4.15164e-21		ANTXR1	6.54722	1.93652e-24		TP53TG1	-8.41361	3.40612e-11		CDK14	6.43336	7.38571e-14
AC016888.1	-4.64822	5.43732e-21		BX571801.1	7.36623	1.99932e-24		HCG18	-8.7071	3.62691e-11		SLC2A4	4.01383	8.02886e-14
CXCL11	-9.02565	8.06235e-21		STRA6	5.46595	2.0191e-24		AC015921.1	-6.28731	3.90132e-11		C1orf61	5.73883	9.41573e-14
KRT20	-6.30699	9.18214e-21		COL4A3	5.07485	2.638e-24		CLDN1	-6.23574	3.96806e-11		SMN2	4.2921	9.88939e-14
KRT20	-6.30699	9.18214e-21		LINC01338	4.60841	2.75041e-24		HCP5	-8.53817	4.16592e-11		ARL14EPL	8.14378	1.12047e-13
MFSD6L	-8.47165	9.39852e-21		KHSRPP1	8.76816	5.21434e-24		C1DP1	-8.57497	4.17072e-11		AL512625.3	4.58288	1.1269e-13
PRLR	-6.10043	1.68943e-20		HCN4	4.64542	8.22347e-24		CADM1	-7.10094	4.40646e-11		SOX18	9.47098	1.15456e-13
HEPH	-5.42709	2.00205e-20		C3orf67	8.47602	9.21633e-24		ADD3-AS1	-4.06983	4.47588e-11		CLCN1	5.34855	1.1765e-13
LENG9	-8.66517	2.11708e-20		E2F7	5.34708	1.45638e-23		BX284668.5	-8.53373	4.60155e-11		ZFPM2-AS1	8.19636	1.23255e-13
AC005083.1	-5.30294	2.17998e-20		NRG1	4.04533	1.92793e-23		ACOT1	-8.5809	4.89955e-11		DOC2B	7.11298	1.26297e-13
PSMB8	-8.07404	2.25041e-20		SAPCD1	5.66476	1.98208e-23		PIWIL1	-8.50486	6.3601e-11		LINC00973	9.41327	1.31247e-13
ARHGEF35	-7.58901	2.36024e-20		DTL	5.36672	2.02351e-23		TRIM15	-8.50193	6.54589e-11		KRT32	9.46038	1.35494e-13
AC092803.2	-4.96943	2.61914e-20		ADGRA2	4.081	2.13175e-23		TRIM15	-8.50193	6.54589e-11		AC019068.1	9.60675	1.36788e-13
AP000439.2	-8.19993	3.64568e-20		PITX3	8.67726	2.7505e-23		MICB	-8.97092	6.6625e-11		ALOX12P2	5.83025	1.54325e-13
LTB	-8.03948	4.26303e-20		HBG2	7.496	3.31013e-23		IL17C	-5.60593	7.83625e-11		TMEFF1	5.21207	1.6791e-13
LTB	-8.03948	4.26303e-20		OLFM2	7.25817	3.32599e-23		KCNQ1	-5.10721	7.84076e-11		MRM1	9.85918	1.83262e-13
LTB	-8.03948	4.26303e-20		FAM198A	4.49943	4.70268e-23		ODAM	-8.43012	8.76531e-11		AL133325.3	6.1377	1.94369e-13
LTB	-8.03948	4.26303e-20		LINC00973	8.39804	4.7352e-23		ANO7	-4.44099	1.17638e-10		PBDC1	4.4098	2.15571e-13
LTB	-8.03948	4.26303e-20		C1QL4	4.99662	4.87894e-23		NXPE1	-8.31297	1.85562e-10		LIN7A	7.2088	2.23922e-13
LTB	-8.03948	4.26303e-20		LEMD1	8.55548	6.52791e-23		ZFP57	-8.25196	2.02135e-10		NKAIN1	6.11069	2.28497e-13
LTB	-8.03948	4.26303e-20		SYNC	4.25698	6.65403e-23		AP002761.3	-4.32482	2.11202e-10		SYT3	8.28546	2.52049e-13
GSDMA	-6.16042	4.97278e-20		CKB	4.7761	6.74431e-23		NPTX2	-8.29059	2.33559e-10		RGS20	4.54687	2.57138e-13
SLC51B	-5.91491	5.46026e-20		CENPF	4.82948	8.71356e-23		DMRT2	-8.32812	2.37567e-10		C19orf81	9.24445	3.05206e-13
KLHDC9	-8.27516	1.05235e-19		AC104971.1	4.45958	9.26501e-23		AP000439.2	-8.29855	2.43911e-10		PHYHIP	4.58596	3.68346e-13
WDFY4	-9.82821	1.0746e-19		ZBTB12	8.8926	1.0725e-22		SAA2-SAA4	-8.33255	2.53988e-10		LINC00173	6.30825	3.81866e-13
CTAGE4	-4.66306	1.0997e-19		ARC	7.52646	1.83878e-22		SLC40A1	-8.62478	2.66191e-10		KHDC1L	9.47116	4.03129e-13
AGXT	-8.0349	1.27034e-19		ANO7L1	4.281	2.17302e-22		TRIM31	-8.85545	2.90319e-10		TRIM46	4.34535	5.21101e-13
FGF21	-7.13808	1.3951e-19		SNCA	8.63421	2.46718e-22		DUOXA2	-6.10816	3.56677e-10		PITX3	9.20094	5.59385e-13
ABCA13	-4.13752	1.52302e-19		RASGEF1C	4.71229	3.57072e-22		ANOS1	-8.27579	3.88453e-10		SPP1	9.17363	6.03592e-13
CHRNA1	-9.51892	1.55331e-19		KCNQ2	8.73219	3.93128e-22		ZNF311	-8.44203	3.95053e-10		SATB1	4.92423	6.28674e-13
C15orf48	-6.73894	1.64231e-19		KIF4A	4.99919	5.79466e-22		ZNF69	-7.12576	4.175e-10		DES	6.1383	6.96725e-13
DGKZP1	-5.83664	1.6563e-19		PKIA	8.34325	7.28284e-22		ZNF420	-7.75333	4.43556e-10		PPP1R1A	9.20146	8.48317e-13
TNFRSF14	-7.35587	1.65989e-19		KIAA1324L	5.06667	7.34676e-22		AC247036.1	-8.23031	4.49645e-10		CHURC1-FNTB	4.1272	1.03675e-12
TNFRSF14	-7.35011	1.66343e-19		HLA-DQB1	8.4939	8.5849e-22		AC247036.2	-8.23031	4.49645e-10		LINC02458	7.32423	1.09191e-12
AL021807.1	-4.76416	1.66616e-19		KCNK13	5.59059	1.01415e-21		C8orf74	-7.72649	4.61384e-10		PRDM16	4.32654	1.17696e-12
HSD3B1	-5.11808	1.72551e-19		AL158212.1	4.12195	1.12443e-21		TBC1D3K	-8.21972	4.90254e-10		SDR42E1	7.23602	1.20866e-12
HLA-A	-6.49843	2.03295e-19		GAMT	5.43306	1.34478e-21		ZNF311	-8.71523	4.99104e-10		CHST2	9.12218	1.24572e-12
AC013470.2	-5.55398	2.4353e-19		MDGA1	5.449	1.6714e-21		C7	-5.86564	7.5966e-10		CORO6	7.48265	1.6264e-12
FER1L6	-6.80633	2.95437e-19		MRVI1	4.32786	1.68688e-21		AC067968.1	-8.16029	9.07451e-10		KCNN3	5.10648	1.90633e-12
ARHGAP25	-7.94742	3.78532e-19		PALM2-AKAP2	8.86655	2.2813e-21		KCNQ5	-5.60612	9.29453e-10		TMEM121	9.21435	1.93144e-12
AL031777.1	-6.1529	4.27639e-19		LYNX1	8.62174	2.55981e-21		TRIM31	-8.22588	1.04968e-09		IGFBP7	4.46393	2.09634e-12
LRRN1	-8.36897	4.28743e-19		FAM20C	4.09367	2.91703e-21		COPZ2	-5.81838	1.10689e-09		ZBTB22	9.05863	2.14854e-12
LINC00543	-4.88427	4.82896e-19		LINC00618	4.75431	3.0383e-21		TLDC2	-5.02164	1.34054e-09		ZBTB22	9.05863	2.14854e-12
RNF186	-7.91764	5.63199e-19		FNDC10	8.02478	3.24873e-21		TSPAN2	-6.42917	1.3896e-09		AC097059.1	5.07124	2.1684e-12
NNMT	-8.11071	5.76143e-19		TLX3	8.43636	3.29452e-21		WSCD1	-8.03361	1.44418e-09		AC090023.2	5.89967	2.29496e-12
MT-TK	-5.79168	5.78943e-19		OXCT2P1	5.5415	4.17242e-21		FZD8	-8.00977	1.50075e-09		RTL5	8.83299	2.47072e-12
AC124067.4	-8.3678	6.54877e-19		KISS1R	4.32077	4.46764e-21		ADAM23	-6.18048	1.52599e-09		LINC01835	8.98825	3.18891e-12
TAP2	-5.79717	8.77351e-19		PPP4R4	8.35168	6.39792e-21		IRF8	-8.05531	1.78091e-09		KRT222	9.24928	4.14682e-12
TAP2	-5.79717	8.77351e-19		AC005329.1	4.33043	6.84251e-21		HOXC11	-7.99056	1.91418e-09		WNT6	8.89292	4.43426e-12
LINC02475	-5.64142	9.91349e-19		MAPK4	5.28503	7.09443e-21		AC140479.7	-7.971	2.21409e-09		ZNF385B	9.10909	4.6657e-12
ODAM	-8.67109	1.1779e-18		GLI1	4.46735	1.05821e-20		RNF39	-7.79006	2.29534e-09		ENOX1	4.42531	4.70335e-12
GRM7	-4.39977	1.30737e-18		AC090023.2	8.13527	1.84759e-20		RNF39	-7.79006	2.29534e-09		AC011445.1	7.68912	4.75503e-12
AC069120.1	-7.79174	1.37591e-18		AC026954.1	5.19444	2.31415e-20		TP53AIP1	-6.73498	2.8345e-09		STRA6LP	9.25708	5.0699e-12
SLC44A4	-8.07679	1.39036e-18		PPP4R4	8.06372	2.90365e-20		AC004080.1	-7.66018	3.60454e-09		HLA-DQB1	8.95154	6.32717e-12
SLC44A4	-8.07679	1.39036e-18		AP005233.2	4.22632	2.95919e-20		AC091951.4	-7.91894	3.70947e-09		RPE65	8.8638	6.50344e-12
SLC44A4	-8.07679	1.39036e-18		SOX18	8.23769	3.11395e-20		AF064858.1	-4.61356	3.94591e-09		PKIA	8.90548	6.75771e-12
C1DP1	-7.70093	1.40663e-18		HOXC5	4.56293	3.5992e-20		TMEM47	-7.84661	4.04161e-09		KCNK3	5.15627	7.28138e-12
SEMG1	-7.78758	1.44914e-18		AL136537.2	8.16863	4.59711e-20		AC034213.1	-7.64836	4.25099e-09		EMX1	4.51277	7.74802e-12
MICB	-8.25636	1.68928e-18		GCK	7.92258	5.50831e-20		SLC28A3	-7.66482	4.62877e-09		LINC02273	5.34626	8.07784e-12
LY96	-5.34371	1.78075e-18		AC091173.1	8.09832	5.83615e-20		AL021807.1	-4.41456	5.10079e-09		JCAD	4.65053	8.22686e-12
LINC01709	-7.67239	3.03827e-18		ZNF177	4.11479	6.15445e-20		LRRFIP1P1	-7.82841	5.48481e-09		SIX1	4.985	9.02536e-12
HOXD9	-5.63434	3.12437e-18		MMP19	4.34245	1.20352e-19		KCNJ8	-8.18593	5.9427e-09		ADAMTS2	8.73945	9.88003e-12
AC247036.1	-7.7577	3.49658e-18		AC012625.1	7.95697	1.33248e-19		LINC01291	-6.29296	6.00705e-09		ADAMTS2	8.73945	9.88003e-12
AC247036.2	-7.7577	3.49658e-18		SMIM10L2B	7.99646	1.49735e-19		URAD	-7.76144	6.896e-09		GPM6A	4.95744	1.01989e-11
SLC22A11	-4.29058	3.94443e-18		CDK5R2	7.99978	1.5474e-19		SMIM24	-6.58921	8.71767e-09		BLACAT1	8.58837	1.30537e-11
TRIM31	-8.03328	4.15147e-18		KRT222	4.54537	1.55302e-19		AC016888.1	-5.69471	8.75455e-09		HCP5	4.47462	1.53591e-11
KRT71	-8.33687	4.2917e-18		RASGRP2	4.5862	1.71406e-19		ZNF808	-5.8685	9.00938e-09		GPR158	7.66572	1.81913e-11
AL606970.1	-7.78057	5.89071e-18		PRIMA1	7.93154	1.99056e-19		AC138374.1	-4.86544	9.05005e-09		COL4A3	7.05418	2.40197e-11
NPY4R	-8.57715	7.18531e-18		PRIMA1	7.93154	1.99056e-19		AC087521.4	-7.78636	9.89072e-09		SARDH	4.93046	2.52616e-11
SPACA4	-5.03743	7.96883e-18		MYBL2	6.69675	2.34982e-19		BX284668.4	-4.21092	1.00195e-08		AC062015.1	8.63143	2.60092e-11
BX284668.5	-7.86591	1.01452e-17		EEF1A2	4.51789	2.41495e-19		KLRF1	-7.69664	1.01033e-08		SULT4A1	8.50111	2.72727e-11
C7orf31	-6.71724	1.06513e-17		OR51I2	8.11449	2.63174e-19		IL36RN	-7.73108	1.05946e-08		MSRB3	7.07773	3.10904e-11
WTAPP1	-7.46389	1.23057e-17		KIF26A	4.98382	2.66091e-19		AL138976.2	-4.03066	1.16684e-08		IL18R1	7.11597	3.84995e-11
SLAMF6	-5.35323	1.26923e-17		AL133467.4	7.87646	2.71004e-19		AC007785.1	-5.66092	1.19163e-08		KHSRPP1	8.77302	4.08581e-11
GIMAP4	-7.6114	1.496e-17		C2orf48	6.99094	3.35801e-19		AL109613.1	-4.54519	1.32367e-08		TRHDE-AS1	6.72192	4.73378e-11
SULT1C3	-7.56531	1.90161e-17		CNTNAP3P2	7.9006	3.68717e-19		RBP4	-7.96379	1.45286e-08		LARP6	5.94123	5.37728e-11
ABCA1	-4.91274	2.09809e-17		GAL	4.67196	3.87953e-19		UGT1A3	-7.74946	1.60523e-08		OR51B2	9.07711	6.12356e-11
PRUNE2	-5.44772	2.192e-17		GPAT2P1	7.92147	4.39375e-19		KLHDC9	-4.71512	1.76459e-08		AC079949.1	8.58395	6.14325e-11
HIST1H2BH	-7.81858	2.34815e-17		HLX	4.02241	4.71542e-19		EVPLL	-7.65776	1.78668e-08		AL133467.4	8.46766	6.3922e-11
DMRT2	-7.50141	2.86413e-17		EDNRA	5.74548	5.64136e-19		EVPLL	-7.65776	1.78668e-08		CDK5R2	8.30375	6.73414e-11
CPHL1P	-7.77529	3.11259e-17		OR51I1	7.82784	6.39699e-19		RAB9B	-6.58551	2.14755e-08		AADACP1	5.87317	6.99434e-11
HIST1H2BE	-5.18215	3.17551e-17		PTPRN	5.4153	6.61726e-19		ACY3	-7.58959	2.27102e-08		ART5	4.91538	8.00138e-11
SAA2-SAA4	-8.49823	3.51958e-17		KIF18B	6.44775	6.72751e-19		TBC1D3E	-7.80174	2.5192e-08		EBF2	5.59998	8.21233e-11
IRF8	-7.25847	3.55286e-17		AC002066.1	4.43422	7.47105e-19		RIMKLB	-6.98838	2.80464e-08		AC009237.14	8.29035	8.29427e-11
NPY4R2	-7.89093	3.89896e-17		AC025183.1	7.78629	7.93739e-19		PPP1R36	-4.42088	2.83069e-08		RAB38	8.32212	8.57369e-11
TBC1D3K	-7.79451	4.62337e-17		SCGB3A2	4.19371	8.9039e-19		RHBDL2	-5.60644	3.00755e-08		SLC35G2	4.00812	8.99372e-11
C8orf74	-10.1553	5.03883e-17		PIK3R5	6.765	9.28817e-19		CAPN14	-7.59624	3.36382e-08		TM4SF18	8.82285	9.58396e-11
TDRD1	-4.05087	5.92658e-17		ALOX5	4.36291	1.10698e-18		TRIM31	-7.2994	3.56619e-08		ANO5	5.71235	1.05858e-10
PRR15L	-5.53128	7.21601e-17		AC092384.3	8.07994	1.55288e-18		AC024267.6	-4.17182	3.56619e-08		DDIT4L	7.18346	1.12897e-10
KLRF1	-7.39023	8.97725e-17		POPDC3	4.89651	1.61883e-18		AP003040.1	-7.521	3.81862e-08		NKX2-8	8.31611	1.32088e-10
LINC02328	-7.46785	9.22989e-17		WNT6	5.53155	1.69496e-18		ZNF461	-7.6198	3.97999e-08		FCGBP	8.91788	1.56031e-10
MT-TQ	-4.90155	1.01919e-16		CHST2	7.77913	1.73017e-18		XXYLT1-AS2	-7.52076	4.34348e-08		TUBBP5	7.17629	1.60097e-10
SYNPR-AS1	-7.3737	1.25184e-16		AP000251.1	7.81215	2.15725e-18		MYH4	-7.47075	4.45839e-08		FAM27C	4.19666	1.6134e-10
IGFL2	-4.87086	1.27074e-16		NFATC1	6.0418	2.56406e-18		AC013268.4	-5.4902	4.62641e-08		TSPEAR-AS2	4.61048	1.88525e-10
MT-TD	-7.54359	1.31011e-16		AL590666.4	7.43284	2.67226e-18		GBP2	-4.26268	5.24443e-08		MYL2	4.10933	2.48203e-10
HOXC11	-8.172	1.35726e-16		CDKN2A	5.47853	2.72424e-18		VGLL1	-7.53646	5.4548e-08		AP000943.2	7.75204	2.56515e-10
PRR29	-7.58788	1.48828e-16		MAGEA3	7.60733	3.03145e-18		AC091544.4	-7.79465	5.78255e-08		C3orf67	6.77437	2.84809e-10
CPA6	-7.29045	1.66971e-16		MMEL1	5.57773	3.19571e-18		TRABD2B	-7.66464	5.91767e-08		PRKG1-AS1	6.04295	2.96576e-10
TBC1D3E	-5.92989	1.72526e-16		MMEL1	5.57773	3.19571e-18		AL645608.5	-7.53	6.47418e-08		PLTP	8.07013	3.00418e-10
SLC7A7	-7.84504	1.80605e-16		AC010327.3	4.96317	4.07378e-18		GRIN2A	-6.33686	6.53323e-08		EDNRA	8.50016	3.13148e-10
ACY3	-7.71294	1.91533e-16		AC073508.2	8.56273	4.21759e-18		EVI2B	-7.44227	7.27177e-08		NKX3-2	8.23052	3.44689e-10
KCNJ8	-8.60471	1.97499e-16		NKX2-8	8.09654	4.27186e-18		ZFP57	-7.10112	7.50958e-08		AACSP1	7.24818	3.79344e-10
HOXD10	-6.95348	2.0753e-16		LY6G5B	7.97463	4.45117e-18		ZFP57	-7.10112	7.50958e-08		ARHGEF6	6.05995	3.9466e-10
TG	-4.51724	2.1215e-16		LY6G5B	7.97463	4.45117e-18		ZFP57	-7.10112	7.50958e-08		PPP4R4	8.3682	4.66667e-10
ANOS2P	-7.3133	2.24427e-16		OR52D1	7.73928	5.31554e-18		ZFP57	-7.10112	7.50958e-08		SYPL2	7.07714	4.76346e-10
EDAR	-4.39412	2.41351e-16		AC079949.1	6.49506	5.56356e-18		ZFP57	-7.10112	7.50958e-08		PPP4R4	8.62803	5.24363e-10
AC022034.1	-5.08255	2.5568e-16		AC019068.1	8.13581	6.51166e-18		ZFP57	-7.10112	7.50958e-08		ANO6	5.11821	5.92886e-10
UGT1A4	-7.48011	2.93219e-16		AL035446.2	7.50271	8.25087e-18		HSD3B1	-5.33406	7.51492e-08		ARMC4	4.43802	6.15219e-10
SERPINA1	-7.24769	3.08511e-16		HLA-F-AS1	7.63531	1.03128e-17		HIST1H2BH	-7.14513	7.76593e-08		LYNX1	8.19556	6.51074e-10
CDH2	-5.34198	3.28136e-16		AC114803.1	7.66429	1.12464e-17		FLT1	-4.56124	8.73069e-08		CREB5	4.06082	6.56321e-10
AP000350.14	-7.38888	3.35072e-16		RAB31	5.76065	1.14154e-17		RARRES1	-6.53662	8.83292e-08		BHMG1	4.9444	7.08228e-10
AP000350.6	-7.38888	3.35072e-16		FAR2P1	4.55508	1.21297e-17		SSTR1	-7.35146	8.97474e-08		C2orf16	8.10927	8.02532e-10
C8orf74	-8.16301	3.38704e-16		AC138696.1	8.0765	1.34696e-17		PCSK1N	-4.49558	9.17725e-08		LINC00982	7.791	8.09666e-10
ZNF878	-7.27291	3.55358e-16		KRT32	7.4491	1.53676e-17		PSMB8	-8.75685	9.97746e-08		STK19	4.59997	8.96976e-10
TFF2	-7.30224	3.62063e-16		EGFL8	6.49395	1.54229e-17		LINC02313	-5.35301	1.06306e-07		AL357033.2	4.27519	9.36212e-10
CXCR2	-4.73853	4.1941e-16		AC011611.3	4.24955	1.86644e-17		TRIM58	-7.05403	1.11711e-07		STUM	4.27726	9.74897e-10
RAB9B	-5.28464	5.41599e-16		OR51B3P	7.59381	1.98875e-17		FMOD	-7.88372	1.11871e-07		NLRP11	4.18326	1.14667e-09
AC141930.1	-4.26801	5.80319e-16		SPEG	4.7618	2.04935e-17		C8orf74	-6.8548	1.14767e-07		AMOTL1	5.0674	1.16781e-09
BX284668.4	-4.47591	6.52809e-16		AC009237.14	7.36955	2.41233e-17		ANO2	-4.90087	1.25939e-07		MAGEE1	7.83794	1.18074e-09
PIWIL1	-7.41172	6.99011e-16		PLEKHA8P1	4.51983	2.75928e-17		CASP5	-7.43311	1.29344e-07		BVES	4.78632	1.25615e-09
LINC01341	-7.33675	7.29018e-16		MSLNL	6.07821	3.45043e-17		CHRM1	-7.03564	1.39313e-07		NME5	8.02069	1.35429e-09
HSPA1B	-4.2511	8.04696e-16		NME5	7.44769	3.50842e-17		VSTM5	-4.33819	1.57821e-07		AC025183.1	8.32622	1.44792e-09
AKR1C3	-6.4295	8.08095e-16		ZNF559-ZNF177	4.04533	4.38481e-17		PRTG	-5.99141	1.6602e-07		KCNQ2	10.1436	1.76822e-09
MUC20	-5.07521	1.21664e-15		LAIR1	6.0431	5.33845e-17		HRASLS2	-6.12686	1.68678e-07		SNAI2	5.34423	1.97542e-09
TP53TG1	-7.42471	1.31764e-15		FAM166B	5.39169	6.387e-17		DRD5	-7.2714	1.79324e-07		AC009299.1	7.04375	2.12111e-09
CXCL10	-6.26458	1.40855e-15		SHISA8	7.24845	8.56434e-17		LYPD1	-7.36312	1.91232e-07		AC097059.2	4.13425	2.33879e-09
AL390726.6	-7.16852	1.45816e-15		CEP55	5.21584	9.8935e-17		SULT1C3	-7.28107	1.99158e-07		SMIM10L2B	7.99527	2.38985e-09
GUCY2C	-7.78431	1.75494e-15		FAM19A3	4.15971	1.11317e-16		EVX1-AS	-7.00086	2.03192e-07		CDH22	6.66085	2.76039e-09
SPINK5	-7.00853	1.76325e-15		PPP1R1A	7.34233	1.19506e-16		ALDH3B2	-7.23728	2.12432e-07		AC006946.2	4.84372	2.99578e-09
LRRIQ4	-7.2111	1.79477e-15		UCN2	4.84027	1.39789e-16		RNF186	-7.20441	2.40419e-07		AL035446.1	8.1	3.01934e-09
LINC02313	-7.06264	1.9803e-15		RF02164	6.53143	1.43484e-16		ZNF625-ZNF20	-7.12815	2.41038e-07		HLA-F-AS1	5.4239	3.66536e-09
COLGALT2	-4.02536	2.05285e-15		AC093844.1	7.37222	1.45037e-16		LINC01605	-6.65779	2.51207e-07		PSORS1C1	7.95023	4.31324e-09
FGF12	-5.91954	2.17093e-15		OR51K1P	7.40491	1.51061e-16		LY6G5B	-7.20608	2.59784e-07		GPR162	7.48671	4.4014e-09
AC104794.3	-7.22782	2.17429e-15		TLL1	7.30818	1.57183e-16		FLRT3	-4.8609	2.64972e-07		SPOCK3	8.29677	4.78142e-09
PGAM1P5	-4.9352	2.27759e-15		RBP7	6.40048	1.59462e-16		AC244216.3	-7.25693	2.78569e-07		NFATC1	6.37969	4.7878e-09
AC243772.2	-6.92463	2.67489e-15		CKAP2L	4.74272	1.96266e-16		SLC38A8	-4.72962	2.82355e-07		ZDBF2	6.50062	4.83681e-09
AL353743.4	-4.36663	3.0096e-15		SPINK2	4.9633	2.6406e-16		DLX6	-4.7602	3.33132e-07		ZDBF2	6.50062	4.83681e-09
RUBCNL	-6.75061	3.92235e-15		AURKB	5.8084	2.64397e-16		ABCG1	-4.58615	3.37718e-07		GAREM2	5.67549	5.21264e-09
NEU4	-5.54476	4.28218e-15		BHMG1	5.82246	3.18171e-16		PHGR1	-6.90904	3.54037e-07		ZNF365	7.57531	5.68957e-09
NEU4	-5.54476	4.28218e-15		COL6A2	7.59574	3.76659e-16		DOC2GP	-4.2828	3.66682e-07		ADAMTS16	6.03935	6.08078e-09
CCR2	-7.06518	4.75857e-15		KCNIP3	4.38965	3.91083e-16		TNFRSF14-AS1	-5.09179	3.75027e-07		ESPNP	7.52983	6.20394e-09
IGF1	-7.02315	5.07238e-15		SCN4A	5.61661	4.0863e-16		TNFRSF14-AS1	-5.09179	3.75027e-07		FAM19A3	5.19405	6.29441e-09
FMOD	-24.0478	6.37628e-15		TTK	4.18232	4.19333e-16		PTCHD1	-4.46376	3.84044e-07		FAM198A	7.58481	6.66939e-09
LINC01291	-6.74216	6.45849e-15		RNF39	7.53311	4.49556e-16		GLIS3-AS1	-7.17021	4.22423e-07		AL772307.1	4.37466	6.74375e-09
TXNIP	-9.34509	7.73134e-15		SPDYC	7.23415	4.96826e-16		KIF28P	-7.12985	4.51514e-07		HLA-DRB3	7.54234	7.62863e-09
FLRT3	-7.32182	8.48633e-15		RSPO1	6.94663	5.25006e-16		ARSE	-6.44044	4.55396e-07		LINC00698	6.67587	7.88306e-09
COLCA2	-7.60659	8.75022e-15		RBM24	6.08826	5.49562e-16		LINC01342	-7.09699	4.60177e-07		CXXC4	6.69554	8.5584e-09
SLC28A3	-7.44779	9.34479e-15		SNAP25	7.24065	5.96759e-16		NPY4R2	-6.97254	4.61885e-07		AC125232.1	7.88029	8.68054e-09
AC002480.1	-7.16235	1.08541e-14		MRGPRF	7.25578	7.79595e-16		GBP1	-5.30248	4.83329e-07		APLN	4.70411	8.7495e-09
NXPE2	-7.86724	1.13304e-14		ZDBF2	4.12313	8.3291e-16		CRYBA2	-7.11015	5.90204e-07		HOXC-AS1	4.61631	9.51204e-09
SLC6A14	-7.33941	1.3689e-14		ZDBF2	4.12313	8.3291e-16		SPRR2D	-4.03536	6.26287e-07		LAIR1	7.9257	9.99536e-09
AC104088.1	-4.88213	1.3898e-14		IGF2BP3	4.09801	8.58295e-16		SAA4	-6.80744	6.52536e-07		FBN3	5.22786	1.1743e-08
CLDN1	-5.17057	1.45879e-14		PCLAF	5.07466	1.03789e-15		AC107067.1	-7.13895	6.54904e-07		AL022344.2	7.74777	1.27671e-08
TRIM31	-6.90176	1.47529e-14		LINC02582	6.03423	1.38491e-15		TLR9	-7.01383	6.82963e-07		FXYD6	4.6774	1.53032e-08
SNRPN	-23.6432	1.85082e-14		TMEM121	7.28456	1.56598e-15		ABCB4	-7.26517	6.86706e-07		MARCH4	4.3746	1.54513e-08
TAS2R38	-7.54956	2.01117e-14		CA9	7.02557	1.60779e-15		CU639417.4	-7.00453	7.00306e-07		PRIMA1	7.76014	1.66944e-08
FCGR1A	-7.04988	2.39732e-14		SDR42E1	5.65765	1.66364e-15		MOBP	-5.68942	7.18732e-07		PRIMA1	7.76014	1.66944e-08
ZNF567	-4.12543	3.14161e-14		CLCNKB	7.16316	1.87357e-15		TNFSF10	-5.20895	7.83318e-07		OXCT2P1	7.65879	1.82194e-08
MROH3P	-5.65108	3.22907e-14		CYS1	4.25184	2.16168e-15		COLCA2	-6.71732	8.03258e-07		SIX2	7.67748	1.9814e-08
ZNF625-ZNF20	-7.69165	3.53457e-14		AC105105.1	7.06848	2.26333e-15		TMEM176A	-5.00573	8.14121e-07		SYCP2L	4.17703	2.26097e-08
HSPA6	-9.40753	3.53622e-14		KCNN4	7.41578	2.962e-15		ZNF20	-4.39184	9.28329e-07		NDUFC2-KCTD14	5.6093	2.49746e-08
AC010889.1	-6.8378	3.81513e-14		FBN3	6.53551	3.00765e-15		AC004754.1	-5.95281	9.46843e-07		AC139495.3	4.53793	2.57143e-08
REG4	-4.96846	4.2865e-14		GLI2	4.66357	3.20466e-15		NPY4R	-4.20689	9.49683e-07		KCNMB2-AS1	4.5943	2.76206e-08
AL356740.1	-4.22002	4.56258e-14		FAM25A	7.28672	4.1822e-15		GAU1	-6.65083	9.80536e-07		CSAG1	7.53887	2.89776e-08
LPAL2	-4.91296	4.68728e-14		IL1RAPL1	5.90813	4.34785e-15						FAT4	7.8199	2.9834e-08
DHRS9	-4.92844	5.46778e-14		TRHDE	5.73889	4.43542e-15						AL669942.1	4.52733	3.39705e-08
MT-TL1	-4.41468	5.67432e-14		AL358876.1	6.86729	5.32684e-15						FEZF1	7.61896	3.41175e-08
BPIFC	-4.86545	5.67797e-14		NKX3-2	6.96915	6.77244e-15						FAM20C	7.58412	3.58799e-08
KLK3	-6.56813	5.78143e-14		AC087632.1	4.18126	7.97099e-15						HLA-DRB1	6.38818	3.63221e-08
MAST4-AS1	-5.00925	5.78696e-14		B4GALNT1	7.14063	8.35291e-15						HLA-DRB1	6.38818	3.63221e-08
KLHDC7B	-6.29693	6.23082e-14		LINC00470	4.25823	9.38466e-15						AL136537.2	7.60469	3.66577e-08
ZNF221	-6.36434	6.41676e-14		BX088651.1	4.53281	1.74741e-14						HLA-DRB3	7.49485	4.41165e-08
CCR1	-4.63199	7.6429e-14		NUF2	4.51514	1.96576e-14						LINC00326	7.42167	4.85487e-08
FDCSP	-6.74912	8.61378e-14		PTH2	7.06928	2.11279e-14						PIK3R5	6.48382	4.90178e-08
BCL2L14	-4.03431	8.8664e-14		RBPMS2	8.18874	2.2944e-14						COL4A6	6.52824	5.2989e-08
BCL2L14	-4.03431	8.8664e-14		NEIL3	5.92636	2.3367e-14						ZCCHC12	6.39761	5.57695e-08
AP001056.2	-4.12505	9.12498e-14		SHANK3	4.78809	2.43581e-14						ADGRB1	4.0884	5.65257e-08
AC244502.1	-6.54887	9.94758e-14		CFAP77	4.18745	2.83399e-14						AC012625.1	4.95415	5.99362e-08
LINC01594	-6.79084	1.06677e-13		HLA-F-AS1	5.87379	2.87918e-14						ARMH4	4.02507	6.97139e-08
AC004947.1	-6.77935	1.16949e-13		HLA-F-AS1	5.87379	2.87918e-14						ZNF572	7.12045	7.51086e-08
AC105450.1	-6.85856	1.17725e-13		LINC01844	6.76877	2.94893e-14						CPB2-AS1	4.13422	7.52942e-08
FZD8	-7.3969	1.18932e-13		PRKAA2	5.47953	3.01269e-14						AC009237.3	7.51336	8.15061e-08
HNMT	-5.80709	1.35924e-13		ST3GAL6-AS1	6.77176	3.13816e-14						HLA-F-AS1	7.48294	8.646e-08
EVI2B	-7.5756	1.36023e-13		KIF2C	5.09856	3.8286e-14						CRYZL2P-SEC16B	7.35054	9.14275e-08
APOL3	-5.20864	1.57886e-13		MND1	4.46643	3.92294e-14						LINC00992	7.38545	9.28644e-08
TPM1-AS	-4.27256	2.17436e-13		RN7SL3	4.87746	4.46362e-14						ZNF100	7.29632	9.56344e-08
SH3RF3-AS1	-4.00247	2.32562e-13		USP27X-AS1	4.01925	4.6722e-14						AC091173.1	7.4771	9.58267e-08
C4BPA	-7.1647	2.66894e-13		AC068633.1	5.84828	5.05629e-14						SPDYC	6.23833	9.90975e-08
RGS11	-6.15204	2.78224e-13		BRSK1	4.11863	5.36155e-14						SP9	7.36304	1.06047e-07
KIF28P	-6.57675	3.20534e-13		SPOCK3	6.5986	5.82338e-14						TLL1	7.67163	1.10404e-07
CITED4	-7.29476	3.39576e-13		LINC00982	5.25953	5.91507e-14						FAR2P2	4.84734	1.11274e-07
AC090527.2	-7.32882	3.70493e-13		ADGRF1	4.58597	6.54757e-14						CYS1	4.34183	1.21051e-07
RHCG	-6.68489	3.95499e-13		CLDN23	6.85966	7.09423e-14						AL358876.1	7.39461	1.22258e-07
TCF24	-4.203	4.60414e-13		AP005119.2	6.93192	7.60849e-14						MRGPRF	7.50178	1.2778e-07
TRBV8-2	-6.72141	5.43608e-13		AC105118.1	6.45345	8.79852e-14						RSPO1	7.15895	1.37681e-07
SLC45A2	-6.58685	5.60811e-13		OR51A10P	6.89497	9.12995e-14						ACSM4	5.37228	1.40946e-07
ZNF137P	-6.89571	6.57406e-13		LINC01833	6.78355	9.19341e-14						RDM1	4.75501	1.47935e-07
MGAM	-4.25214	7.11507e-13		TCEA2	4.32903	1.0381e-13						ST3GAL6-AS1	7.24751	1.67164e-07
PLA2G2A	-8.13772	7.34212e-13		FAM90A1	4.36115	1.32343e-13						AC087623.1	6.41335	1.70229e-07
AC124248.1	-6.55246	7.52237e-13		SCN5A	4.85917	1.74072e-13						AC145138.1	7.23335	1.77501e-07
OTOAP1	-6.55998	9.08151e-13		AC011445.1	4.44612	2.00808e-13						THBD	7.29598	1.84719e-07
AC124067.2	-6.54101	9.20615e-13		SKA3	5.26278	2.11644e-13						HLA-L	7.38829	2.18673e-07
SAA4	-5.45551	9.37843e-13		ZNF547	4.29007	2.23444e-13						AP000526.1	7.32358	2.31563e-07
LINC01534	-6.74835	9.97809e-13		HLA-H	6.73792	2.2792e-13						AC073508.2	6.32424	2.4031e-07
HLA-B	-5.45794	1.00321e-12		HLA-H	6.73792	2.2792e-13						TMEM132B	5.6059	2.68933e-07
LINC01605	-6.36429	1.0177e-12		BIRC5	5.93954	2.33065e-13						MMP20	5.9892	2.76785e-07
IL24	-4.52737	1.03343e-12		BX005266.2	6.60751	2.44663e-13						AC004771.5	4.35312	2.79047e-07
LY6G5B	-7.39275	1.18646e-12		LINC00634	4.31204	2.69696e-13						NCAM1	4.41779	3.12839e-07
AC116025.2	-4.48037	1.2492e-12		MARCH4	5.20714	2.95623e-13						AC092384.3	7.72926	3.56146e-07
BX470209.2	-6.55636	1.50117e-12		ZNF804A	6.60397	3.02385e-13						CLDN23	4.60736	3.8222e-07
PAPPA2	-6.50903	1.60064e-12		MS4A15	6.35357	3.15167e-13						LINC01833	5.62542	3.82632e-07
TMPRSS11F	-6.80389	1.99058e-12		IQGAP3	5.28955	3.1907e-13						ZNF804A	7.16008	3.89887e-07
NIPSNAP3B	-4.5646	2.24351e-12		DTX1	6.36825	3.80516e-13						AC112777.1	6.00322	3.97146e-07
ZNF311	-6.6573	2.43543e-12		VAX2	4.95538	3.93318e-13						AC010834.2	4.75793	4.54934e-07
ZNF311	-6.6573	2.43543e-12		AC061992.1	4.37006	4.12698e-13						UNC5B-AS1	4.65234	4.59006e-07
ZNF311	-6.6573	2.43543e-12		DKK1	7.41753	4.30246e-13						L1CAM	5.35237	4.95968e-07
ZNF311	-6.6573	2.43543e-12		AC121761.2	6.48173	4.54051e-13						SPINK2	4.7644	5.66183e-07
COL10A1	-5.22129	2.68275e-12		AC068647.2	6.29449	5.45297e-13						KRTAP4-12	7.07841	5.82174e-07
SERPIND1	-4.28717	3.23051e-12		DLGAP5	5.92582	5.47727e-13						KRTAP4-12	7.07841	5.82174e-07
LEF1-AS1	-5.12576	3.73702e-12		GMNC	6.96435	5.9017e-13						AL035446.2	6.74583	7.12313e-07
UGT2B7	-6.83211	4.2992e-12		AC009237.3	6.75274	6.04178e-13						FOXO6	5.30612	7.17618e-07
TRIM26	-5.56837	4.74323e-12		AC015712.7	5.70113	6.04238e-13						LAIR1	5.69867	7.52082e-07
CARD16	-6.5138	5.04432e-12		TM4SF18	5.82619	7.00718e-13						FAR2P1	5.3292	7.8753e-07
ANKRD30B	-5.08571	5.07233e-12		NUTM1	4.14392	7.32376e-13						KRT23	7.00014	8.25464e-07
ALPP	-6.5536	5.11057e-12		SLC26A10	6.22342	8.20145e-13						KRT23	7.00014	8.25464e-07
HRASLS2	-5.33079	5.18292e-12		LINC01351	6.79668	9.88049e-13						SRGAP2D	5.15625	8.25464e-07
KIAA1210	-7.65612	5.28798e-12		STRA6LP	6.28277	1.1324e-12						OR51K1P	7.00125	8.50574e-07
BCRP3	-4.41309	5.42699e-12		FAM66C	4.01052	1.21452e-12						AC105105.1	7.19105	8.82479e-07
DOCK10	-4.15545	6.01553e-12		CPXM1	6.57686	1.22716e-12						CFAP77	5.09537	9.13422e-07
HIST1H2AD	-4.07218	6.15164e-12		AL773545.2	6.58323	1.29656e-12						AC004704.1	4.10313	9.69836e-07
FAM183A	-6.41057	6.42645e-12		PSORS1C1	6.46418	1.35835e-12						AC087591.1	6.7641	9.91367e-07
OR1F1	-6.5516	6.65766e-12		CSAG1	6.01984	1.37368e-12						HLA-DQB1	7.03155	9.95839e-07
HIST1H1PS1	-6.20226	7.0201e-12		CAVIN3	6.60728	1.65531e-12						HLA-DQB1	7.03155	9.95839e-07
TGM3	-5.1092	8.1625e-12		HLA-DRB3	6.59858	1.85657e-12
KCNH8	-6.30124	8.64021e-12		LINC02323	4.41655	2.10504e-12
AC037198.2	-4.93773	9.43057e-12		CCDC180	5.26613	2.66953e-12
SLC39A12	-6.55964	1.02504e-11		THBD	6.48499	3.01581e-12
SUSD4	-5.26069	1.12836e-11		PCDHAC1	6.33823	3.38537e-12
FUT3	-4.18876	1.2148e-11		AC005702.3	6.64678	3.39349e-12
AC104958.2	-6.23951	1.25269e-11		HLA-DQB1	6.53498	3.40629e-12
ALOX5AP	-6.25051	1.28871e-11		HLA-DQB1	6.53498	3.40629e-12
NXPE1	-6.8535	1.35004e-11		PABPN1L	6.63247	3.45466e-12
ABCB4	-6.49528	1.51848e-11		AC243734.1	6.63248	3.54636e-12
SPRR2D	-6.79408	1.55315e-11		OR51B6	6.50612	3.82003e-12
ERP27	-4.70175	1.55541e-11		GAPDHP35	6.24354	4.42303e-12
UGT2B27P	-6.48034	1.64537e-11		FRG1JP	4.42504	4.57072e-12
LINC02254	-6.10915	1.67124e-11		PPT2-EGFL8	4.85704	5.01294e-12
SERPINA1	-5.28305	1.67724e-11		C13orf46	6.92334	5.07698e-12
FCGR1B	-6.43834	1.76169e-11		C13orf46	6.92334	5.07698e-12
AC087190.3	-9.05792	1.87689e-11		FAM155B	5.57619	5.43828e-12
TDO2	-7.05379	2.07924e-11		PAQR9	6.59407	5.7188e-12
TDO2	-7.05379	2.07924e-11		OR51B8P	6.54582	5.77352e-12
ADAM23	-4.46466	2.43282e-11		LINC01098	4.98007	6.13986e-12
CST1	-7.32384	2.48384e-11		FSD1	6.01053	6.37159e-12
UGT1A5	-7.20064	2.54392e-11		RBM20	6.20923	6.70239e-12
AL390729.1	-6.26005	2.86062e-11		ZBBX	6.77225	6.83472e-12
AC024337.1	-4.88471	2.9583e-11		CPNE7	5.34334	6.87481e-12
WSCD1	-7.31849	3.08056e-11		AC007384.1	4.67364	9.50571e-12
ZNF155	-6.51401	3.14627e-11		ST8SIA6	4.20858	1.01872e-11
TRBV7-3	-6.07832	3.30727e-11		AC010327.1	6.41505	1.41679e-11
TCEA1P3	-6.28708	3.42524e-11		TUBB	11.8656	1.45861e-11
AL583722.4	-5.99902	3.96347e-11		AL137798.3	6.39688	1.76586e-11
A2MP1	-5.64759	4.27111e-11		CHRFAM7A	6.4125	1.85107e-11
AC009977.1	-6.13144	4.41488e-11		AC112495.1	6.30757	1.87424e-11
TAP2	-5.48168	4.58292e-11		AC002351.1	5.51463	2.00879e-11
RN7SKP116	-6.38375	5.22342e-11		AC103564.3	6.30989	2.10714e-11
SYCP2	-5.60441	5.45457e-11		AC021028.1	4.32139	2.1158e-11
GMCL1P2	-6.82916	5.72528e-11		RBM46	6.52988	2.29029e-11
S100A9	-6.87993	6.06825e-11		AC104389.2	6.35245	2.46142e-11
CAMP	-6.0924	6.16241e-11		AL354751.1	6.32152	2.52287e-11
S100A8	-6.19758	6.30264e-11		LHX1	6.26814	3.04522e-11
LINC02541	-4.45001	6.45165e-11		DBH-AS1	4.04468	3.09841e-11
GRIN2B	-6.42863	6.47128e-11		AC092384.2	6.50573	3.46234e-11
C12orf42	-6.07328	6.60908e-11		SH2D7	4.59999	3.66278e-11
LRRC31	-6.09186	6.81839e-11		AC025165.1	6.5104	4.08636e-11
AC107067.1	-6.21456	7.05081e-11		MRM1	5.94693	4.2169e-11
MIR200A	-5.73694	7.2937e-11		AP003390.1	5.27635	4.24582e-11
LINC02487	-6.99601	7.7923e-11		AC254633.1	4.31634	4.26863e-11
DPP3P2	-6.74772	8.17812e-11		CD46P1	6.27964	4.91395e-11
PSMB8	-6.67984	9.42482e-11		NKX1-2	6.15546	5.22342e-11
LINC02100	-6.16693	9.4785e-11		PTGDS	4.32202	5.22752e-11
CACNG4	-7.58535	1.01215e-10		SP9	4.44511	5.2582e-11
AC100827.4	-4.15843	1.06031e-10		CPNE8-AS1	6.32874	5.3543e-11
CKS1BP1	-6.09154	1.07925e-10		ANKRD18DP	4.50132	5.57884e-11
CD300LF	-6.42485	1.08602e-10		BLID	6.37195	5.58207e-11
SLC40A1	-10.3261	1.12626e-10		AC090023.1	6.02391	5.58834e-11
PSMB8-AS1	-4.09613	1.13819e-10		HLA-DMB	6.59694	5.64674e-11
PSMB8-AS1	-4.09613	1.13819e-10		SERF1A	4.54469	5.70048e-11
PSMB8-AS1	-4.09613	1.13819e-10		AC073912.1	6.36532	6.52641e-11
MIR4635	-4.68243	1.14245e-10		COL4A5	5.86362	6.82606e-11
HIST1H1T	-6.1144	1.31786e-10		AC011510.1	6.31342	7.04175e-11
TUSC3	-6.25804	1.34913e-10		AC099850.3	4.72846	7.0466e-11
AC068473.4	-6.02502	1.39429e-10		NR5A2	4.17546	8.17876e-11
SPERT	-6.26993	1.40073e-10		POTEF	5.42544	8.34747e-11
LY6G6D	-7.09968	1.43959e-10		AL117329.1	4.28253	8.48586e-11
LY6G6D	-7.09968	1.43959e-10		AC010834.2	5.95186	9.53134e-11
AC004080.1	-4.0176	1.73869e-10		AC109446.3	6.11247	1.04222e-10
DLX6	-5.97465	1.76195e-10		AC109446.5	6.11247	1.04222e-10
LINC01593	-5.95791	1.99166e-10		DMC1	4.4408	1.04327e-10
AC084859.1	-6.01024	2.00797e-10		AL133351.1	6.21537	1.11361e-10
ACAP2-IT1	-4.03727	2.00917e-10		ATRNL1	6.16737	1.12626e-10
AP000619.1	-6.38656	2.26775e-10		DNAJC5B	5.41874	1.22777e-10
ARX	-4.44153	2.38235e-10		PCDH7	5.03641	1.53761e-10
HSPA1L	-4.67921	2.49332e-10		PADI3	5.89331	1.5596e-10
TRIM31	-6.30006	2.67441e-10		PADI3	5.89331	1.5596e-10
OR2W3	-6.06191	2.73291e-10		LINC01775	4.71251	1.57326e-10
RBP4	-9.05261	2.8298e-10		MIR8070	6.0427	1.68726e-10
IFITM5	-5.84792	2.83375e-10		CDC20P1	6.1828	1.87435e-10
SMIM24	-5.74503	3.09717e-10		RAB43P1	6.77425	1.97255e-10
LINC01752	-6.05527	3.54802e-10		AL359091.5	4.67979	2.03281e-10
KRTAP5-AS1	-4.41103	3.65211e-10		ECEL1P1	5.81753	2.0924e-10
AP001043.1	-5.15553	3.68792e-10		AL713999.1	6.22495	2.10707e-10
AC091544.4	-6.49602	4.3327e-10		TNNT1	5.01404	2.17179e-10
MTHFD1P1	-4.79336	4.85497e-10		SMN2	6.39984	2.27382e-10
LINC01213	-6.13744	4.99813e-10		KRT18P41	6.13116	2.29384e-10
HRASLS5	-6.87154	7.04708e-10		AL159978.1	4.78297	2.2955e-10
SLCO2B1	-5.45077	7.2282e-10		GNG11	6.04637	2.69272e-10
AC078927.1	-6.47863	8.755e-10		MDK	4.56989	2.81823e-10
WISP3	-4.17511	9.13704e-10		CCIN	6.13955	2.91772e-10
COPZ2	-4.32361	9.13704e-10		CMTM3	4.44894	3.0688e-10
AC007742.2	-6.21896	1.23479e-09		LINC01976	4.33627	3.35145e-10
AC007637.1	-4.5319	1.28038e-09		ALPK2	4.99843	3.38099e-10
MT-TV	-5.49467	1.30561e-09		CCNB2	4.27523	3.79906e-10
HOXD13	-5.73052	1.31535e-09		AC022239.1	6.28222	3.99188e-10
AC073283.2	-5.04359	1.37225e-09		PCNPP3	5.86057	4.15363e-10
AC012569.1	-5.88204	1.41041e-09		LINC02008	5.32975	4.15551e-10
MEGF10	-5.64862	1.43471e-09		GLIS1	4.08647	4.4215e-10
PRYP3	-6.1101	1.4476e-09		RSPH14	6.35022	4.79477e-10
SLC6A7	-6.14631	1.5953e-09		NRTN	5.45518	5.02763e-10
UGT2B17	-6.05402	1.60356e-09		SERF1B	4.61675	5.09604e-10
SLC26A8	-4.00714	1.79613e-09		PRR16	6.29498	7.85271e-10
AC012618.3	-6.13274	1.80846e-09		LINC02438	5.94724	8.31143e-10
UGT2B27P	-6.0832	1.90115e-09		Z97192.3	6.02359	8.32346e-10
OR2B6	-4.82002	1.97546e-09		IL17B	5.10995	8.53935e-10
CDSN	-6.1566	2.04459e-09		SIX2	4.18661	8.75456e-10
ALDH1A1	-6.10546	2.42952e-09		AC091114.1	5.74345	9.01479e-10
ANKRD20A10P	-6.19086	2.45756e-09		AC008750.2	5.80963	9.45593e-10
AL590438.1	-4.90167	2.53595e-09		CALCR	5.97859	9.97858e-10
FGF20	-5.07277	2.60124e-09		AC023157.1	4.00938	1.05677e-09
AC006157.1	-6.15552	2.80087e-09		TDRD5	5.8385	1.18862e-09
OR5AC4P	-6.20249	2.97016e-09		RPL38P4	5.0227	1.2023e-09
TRIM10	-4.60129	3.26797e-09		CACNA1I	6.14938	1.27664e-09
IL36RN	-6.43217	3.32956e-09		AL513318.2	5.8812	1.31867e-09
AC007966.1	-4.99953	3.54611e-09		AJ239328.1	5.70661	1.32934e-09
DRD5	-5.64799	3.81538e-09		AC270286.2	5.86311	1.42621e-09
VIL1	-7.10367	3.91913e-09		SHISAL1	5.73322	1.47018e-09
LINC00278	-5.94353	4.07356e-09		MYL2	5.67974	1.671e-09
LINC01811	-5.61723	4.11643e-09		HS6ST2	6.27551	2.20154e-09
DHX40P1	-5.59665	4.13663e-09		POTEE	6.01869	2.25387e-09
AC244197.2	-5.42136	4.32761e-09		PDLIM1P4	5.86043	3.2613e-09
AL355312.3	-5.45772	4.42201e-09		HTR1B	5.76811	3.45298e-09
AC012174.1	-5.50582	4.65706e-09		AC011495.1	5.60931	4.43648e-09
CCND2	-4.79212	4.71914e-09		TMOD1	4.82892	4.45998e-09
STOML3	-5.79366	4.89831e-09		HSFX3	5.06803	4.49142e-09
RNU6-548P	-5.91648	5.04872e-09		LINC02048	5.95592	5.23788e-09
TRDN	-5.86072	5.07554e-09		SH3GL3	5.26744	5.23885e-09
AC093227.1	-5.68982	6.42145e-09		AC106820.6	4.46593	7.1349e-09
ZNF736P9Y	-6.08988	6.57743e-09		PARVB	4.13139	7.2981e-09
KRTAP5-1	-4.76022	6.58302e-09		AC007846.1	4.05775	8.27566e-09
KRTAP5-1	-4.76022	6.58302e-09		AC091987.1	5.02203	8.57678e-09
KRTAP5-1	-4.76022	6.58302e-09		KCTD12	5.59745	8.80476e-09
TMPRSS4	-5.01588	7.20413e-09		RPL22P2	5.52185	9.84543e-09
KCCAT333	-6.15763	7.43303e-09		MAFA-AS1	4.41297	1.00165e-08
UNC5C	-5.37521	8.29062e-09		COL5A3	4.13917	1.04004e-08
AC245041.2	-4.24435	8.30444e-09		CLCNKA	6.24973	1.09038e-08
HIST2H2AA3	-8.96999	9.26817e-09		AC270285.6	4.09491	1.14235e-08
LINC01793	-6.21056	1.07215e-08		NUS1P2	5.87806	1.1996e-08
PTPRCAP	-5.70655	1.07349e-08		WWC2-AS2	4.13685	1.21474e-08
ABCB11	-5.84234	1.0962e-08		UNC5B-AS1	4.00953	1.22573e-08
ACTG1P2	-5.50206	1.16019e-08		AL161908.1	4.71873	1.33027e-08
ACTG1P11	-5.50206	1.16019e-08		AC009093.6	5.40016	1.37477e-08
AC074138.1	-4.67996	1.16019e-08		AC141557.1	4.14676	1.42503e-08
IGFL2-AS1	-4.45741	1.18771e-08		SYNGR1	7.68848	1.66154e-08
AC006213.4	-5.46727	1.27705e-08		ST6GALNAC5	5.65234	1.85121e-08
C9	-5.86178	1.32969e-08		AL158800.1	5.36017	1.95452e-08
ROS1	-5.79726	1.47854e-08		LINC01637	4.07977	2.11205e-08
KRT2	-5.09197	1.69776e-08		AC120498.8	5.68258	2.19851e-08
AC026462.3	-6.52151	1.81591e-08		CCDC63	5.74211	2.20223e-08
ARHGAP6	-5.45356	1.81733e-08		FKBP10	4.47105	2.24382e-08
ADAM1A	-6.98926	1.85263e-08		AC027627.1	5.55897	2.33203e-08
SLC24A3	-6.06685	1.86614e-08		AC006946.3	5.56154	2.55936e-08
PRODH2	-5.22357	1.86856e-08		MORN5	5.60063	2.58367e-08
CSTL1	-5.2791	1.93315e-08		CSF2RBP1	5.58935	2.59286e-08
IGFL1P1	-4.66916	2.00198e-08		RNU6-26P	5.45559	2.63719e-08
LINC01686	-5.92856	2.01739e-08		AC117378.1	4.15463	2.72492e-08
AC140479.7	-4.64264	2.04035e-08		APOBEC3H	4.66206	2.76847e-08
XXYLT1-AS1	-5.22396	2.17121e-08		AC005670.1	4.46179	2.80526e-08
FAP	-5.86144	2.2638e-08		HLA-V	5.12406	2.95962e-08
HEATR4	-4.81567	2.3084e-08		SLC25A21-AS1	4.39124	2.96671e-08
ARSH	-5.48226	2.4386e-08		AL355472.4	5.66772	3.00119e-08
LINC02341	-5.3627	2.46243e-08		BCL6B	5.35412	3.11279e-08
FAM9A	-5.09191	2.58694e-08		NOG	4.60205	3.20026e-08
RNF175	-5.2384	2.63774e-08		OR51J1	5.6625	3.24547e-08
URAD	-5.66479	2.73093e-08		AL355472.3	5.69572	4.10099e-08
WIPF1	-5.1739	2.84038e-08		SRGAP2D	5.24274	4.22365e-08
AC007283.1	-4.65486	2.92574e-08		LRRIQ1	4.15089	4.68536e-08
PSORS1C1	-5.09534	3.0806e-08		SMN1	4.93282	4.78914e-08
FOXN1	-5.38237	3.73439e-08		KCNG3	5.02767	5.15526e-08
AP000351.2	-5.55164	3.7378e-08		STC2	5.92805	5.33866e-08
EVPLL	-5.35367	3.74039e-08		NEK2	4.35186	5.56953e-08
EVPLL	-5.35367	3.74039e-08		GAL3ST3	5.66641	5.67793e-08
C7	-5.97331	3.74698e-08		TSKS	5.51938	5.84438e-08
AC009041.1	-5.38097	3.7537e-08		LINC02036	5.6552	5.85593e-08
AKR1C1	-7.54678	3.95579e-08		HMGA1P5	5.5497	5.98808e-08
ALPG	-8.5985	4.04178e-08		MMP9	4.10288	6.08174e-08
GLIS3-AS1	-5.40468	4.16945e-08		AC126915.2	5.6565	6.2096e-08
AC024405.2	-5.16556	4.204e-08		FAM157A	5.57658	6.2545e-08
AC008663.2	-4.42237	4.20445e-08		DNASE2B	5.33069	6.27589e-08
GPR89P	-5.21597	4.24621e-08		SIX3-AS1	5.40134	6.40456e-08
U62317.1	-5.74705	4.35042e-08		MSI1	5.64508	6.88689e-08
HLA-DMB	-5.42463	4.35732e-08		KIFC1	5.02229	7.17963e-08
C1orf105	-4.82009	4.3896e-08		KIFC1	5.02229	7.17963e-08
CXCL9	-5.6538	4.42759e-08		AL591767.3	5.2936	7.86121e-08
TRIM26	-6.17748	4.4707e-08		AC020934.1	5.44739	8.71827e-08
CCT8P1	-5.10716	4.49095e-08		TSPAN18	6.26337	9.01657e-08
LINC02038	-5.56796	4.49812e-08		AL356215.1	5.33881	9.54579e-08
CCDC175	-5.5953	4.75312e-08		CCDC33	5.3312	9.63367e-08
AC018552.3	-5.4252	4.7629e-08		SEMA3D	4.39763	9.71051e-08
TRIM31	-4.61606	4.87595e-08		AP000943.1	5.30002	1.00642e-07
VAV3	-4.13743	5.01536e-08		AC087752.3	5.06836	1.0275e-07
CYP2D6	-4.62966	5.26714e-08		CABCOCO1	5.49883	1.09707e-07
FAM189A1	-7.97113	5.30625e-08		LHX1	5.40045	1.12625e-07
DRD5P2	-5.37388	5.33859e-08		AL683842.1	5.59778	1.13966e-07
MTND1P8	-5.42486	5.5811e-08		AL359399.1	5.44621	1.17381e-07
JAML	-5.42949	5.62836e-08		LINC00466	5.61908	1.18535e-07
CAVIN2	-5.88923	5.83725e-08		LINC01714	5.16385	1.28461e-07
TRABD2B	-4.53143	5.93854e-08		SUCNR1	5.0586	1.50604e-07
AC004080.5	-5.7133	6.16548e-08		TRIM26	4.5617	1.56586e-07
MSH5-SAPCD1	-4.37019	7.23189e-08		IQCA1	5.9934	1.61151e-07
PROX1	-4.84725	7.54292e-08		HAUS6P3	4.52785	1.70148e-07
TEX43	-5.17534	8.05984e-08		AC100803.3	5.21462	1.77121e-07
HIST1H1D	-5.71338	8.21602e-08		LINC01600	4.62834	1.97468e-07
AC100823.1	-5.55607	8.57967e-08		LINC01385	5.34052	2.22669e-07
SLC45A2	-5.48641	9.01657e-08		OR51AB1P	5.66938	2.2347e-07
LINC01980	-5.48007	9.41185e-08		TSEN34	5.35806	2.27375e-07
FCAMR	-5.81579	9.5248e-08		TSEN34	5.35806	2.27375e-07
C6	-6.25269	9.63199e-08		TSEN34	5.35806	2.27375e-07
LINC01342	-5.55239	1.00141e-07		TSEN34	5.35806	2.27375e-07
GBP1	-4.939	1.00217e-07		TSEN34	5.35806	2.27375e-07
PPIAP45	-5.58022	1.07735e-07		TSEN34	5.35806	2.27375e-07
AL662899.1	-5.54318	1.12012e-07		CYGB	4.62346	2.43955e-07
OR2A13P	-5.33758	1.13777e-07		SMPX	5.17418	2.80733e-07
MSH5-SAPCD1	-4.22749	1.17411e-07		SAPCD1	5.10774	2.90376e-07
AGAP14P	-4.97975	1.20612e-07		SATB1	4.52954	3.05588e-07
AL356801.1	-4.66204	1.21813e-07		AC008750.1	5.40207	3.08423e-07
ITLN1	-5.77728	1.29707e-07		BEX2	6.26178	3.33976e-07
LIPK	-5.2736	1.38402e-07		CIB4	5.07705	3.57887e-07
AC004974.1	-5.28061	1.40768e-07		FCN3	4.95238	3.71432e-07
C6orf15	-5.70887	1.40838e-07		TROAP	4.29801	3.8319e-07
TNFRSF14-AS1	-5.02748	1.4361e-07		LCNL1	5.18264	3.98399e-07
TNFRSF14-AS1	-5.02748	1.4361e-07		GNGT1	5.07705	4.20642e-07
LY6G6F-LY6G6D	-5.9605	1.44167e-07		KLF2P1	5.21383	4.50957e-07
COL25A1	-5.41811	1.69684e-07		AC010615.1	4.41485	4.5554e-07
BCO1	-6.12992	1.77775e-07		AL121581.1	7.94649	4.77127e-07
LIPC	-6.27726	1.78122e-07		AC116914.1	5.36661	5.23641e-07
AC008269.1	-4.97857	1.80273e-07		AP000880.1	4.92389	5.32016e-07
PTPRD	-5.52311	1.81353e-07		AC011005.4	4.76988	5.37909e-07
PTPRD	-5.52311	1.81353e-07		AL445471.1	5.2569	5.40993e-07
LINC02343	-5.4952	2.06021e-07		CD79B	5.33581	5.6016e-07
AC114316.2	-5.43487	2.28208e-07		MEOX1	5.07739	5.75972e-07
VTN	-8.19999	2.3291e-07		AC254629.1	4.89661	6.22584e-07
EFEMP1	-5.58343	2.33248e-07		HLA-DMB	5.17488	6.4398e-07
POLRMTP1	-4.95993	2.34667e-07		EVL	4.62868	6.57338e-07
AC008752.3	-5.00438	2.34785e-07		AC092685.1	5.12455	6.87204e-07
ADAMTS19	-6.26446	2.35384e-07		PIFO	4.44851	7.43536e-07
GBP2	-5.23877	2.42003e-07		AC022092.1	5.16821	7.81733e-07
LINC00494	-4.51141	2.42882e-07		MUC3A	4.60069	8.24956e-07
AL049637.2	-5.06663	2.49154e-07		AC012314.11	5.19306	8.37066e-07
DDO	-5.2803	2.572e-07		AC012314.39	5.19306	8.37066e-07
MTCO1P28	-5.04839	2.59102e-07		AC012314.32	5.19306	8.37066e-07
TYRP1	-5.33401	2.6236e-07		AC012314.22	5.19306	8.37066e-07
LINC02156	-5.36816	2.76186e-07		AC012314.13	5.19306	8.37066e-07
MUC2	-4.92396	2.8978e-07		AC012314.36	5.19306	8.37066e-07
LINC01948	-5.30665	2.98976e-07		LINC02521	5.12085	8.59917e-07
LINC00237	-5.36511	3.0251e-07		TRIM55	4.00277	9.12023e-07
CACNA2D3	-4.30959	3.22154e-07		FGF3	5.16264	9.38867e-07
PIWIL1	-5.78454	3.38149e-07		OPRL1	4.0976	9.52706e-07
FTH1P15	-5.48629	3.40859e-07
AC091544.2	-5.76454	3.49418e-07
RPS4Y1	-5.73965	3.62465e-07
AC007537.5	-4.29455	3.66691e-07
EPB41L3	-5.37523	3.79969e-07
TIMP3	-10.1783	3.96623e-07
AC011700.1	-5.36101	4.07536e-07
ACOT4	-4.87277	4.10812e-07
HAVCR1	-4.63662	4.12544e-07
OOSP1	-5.24771	4.27629e-07
OOSP1	-5.24771	4.27629e-07
AC090116.1	-5.10206	4.4241e-07
BX247885.2	-4.70679	4.63307e-07
CAPN9	-4.82535	4.63516e-07
HNF1A	-7.18578	4.77873e-07
TNF	-5.04244	4.88666e-07
TNF	-5.04244	4.88666e-07
TNF	-5.04244	4.88666e-07
TNF	-5.04244	4.88666e-07
TNF	-5.04244	4.88666e-07
TNF	-5.04244	4.88666e-07
TNF	-5.04244	4.88666e-07
AL157762.1	-4.85163	4.90677e-07
AC009159.3	-5.35899	5.04524e-07
ARSE	-5.32746	5.29939e-07
NRCAM	-4.33667	5.60663e-07
AC119150.1	-5.18827	5.75972e-07
AC008083.1	-5.40482	5.79011e-07
PSMB8-AS1	-5.05181	6.00153e-07
PSMB8-AS1	-5.05181	6.00153e-07
PSMB8-AS1	-5.05181	6.00153e-07
PSMB8-AS1	-5.05181	6.00153e-07
PLCL1	-4.37739	6.50916e-07
ADAM20P3	-5.91519	6.78403e-07
AKR1C2	-6.28888	7.112e-07
TARDBPP2	-5.15	7.31563e-07
ANGPT1	-5.91448	7.54568e-07
GAPDHP14	-5.13612	7.73804e-07
AC254944.3	-5.23191	7.75453e-07
AL138960.1	-5.04001	7.90709e-07
PIK3R6	-4.78955	8.82337e-07
XCR1	-4.41598	9.36364e-07
AP001056.1	-5.41812	9.42875e-07
HSPA1A	-10.4256	9.66658e-07
