# Supplementary material for: CANDiT: A machine learning framework for differentiation therapy in colorectal cancer
Source: Cell Rep Med. 2025 Oct 20;6(11):102421. doi: 10.1016/j.xcrm.2025.102421 (PMC12711679; doi:10.1016/j.xcrm.2025.102421)
Supplement: Table S5. A catalog of enriched pathways associated with differentially expressed genes derived from cell line and xenotransplantation studies used in this work, related to Figure 5 [file mmc4.xlsx]

## Sheet: Sheet1
Supplemental Table 5 [Related to Figure 5]: A catalogue of enriched pathways associated with differentially expressed genes derived from cell line and xenotransplantation studies used in this work
Enrichment of up regulated genes in PF treated cell lines
name	count	pValue	fdr	-log10(pValue)
Endosomal/Vacuolar pathway	73	1.11022e-16	1.19904e-14	15.9546
Antigen Presentation: Folding, assembly and peptide loading of class I MHC	74	1.11022e-16	1.19904e-14	15.9546
ER-Phagosome pathway	80	1.11022e-16	1.19904e-14	15.9546
Antigen processing-Cross presentation	83	1.11022e-16	1.19904e-14	15.9546
Immunoregulatory interactions between a Lymphoid and a non-Lymphoid cell	84	1.11022e-16	1.19904e-14	15.9546
Cytokine Signaling in Immune system	166	1.11022e-16	1.19904e-14	15.9546
Interferon gamma signaling	106	1.11022e-16	1.19904e-14	15.9546
SARS-CoV-2 activates/modulates innate and adaptive immune responses	74	1.11022e-16	1.19904e-14	15.9546
Interferon Signaling	114	1.11022e-16	1.19904e-14	15.9546
SARS-CoV-2-host interactions	75	1.11022e-16	1.19904e-14	15.9546
Interferon alpha/beta signaling	91	1.11022e-16	1.19904e-14	15.9546
Class I MHC mediated antigen processing & presentation	89	5.30687e-14	5.2538e-12	13.2752
SARS-CoV-2 Infection	79	1.02396e-12	9.31802e-11	11.9897
Chemokine receptors bind chemokines	20	3.618e-08	3.0753e-06	7.44153
Enrichment of down regulated genes in PF treated cell lines
name	count	pValue	fdr	-log10(pValue)
Antigen Presentation: Folding, assembly and peptide loading of class I MHC	51	1.11022e-16	3.34177e-14	15.9546
Endosomal/Vacuolar pathway	51	1.11022e-16	3.34177e-14	15.9546
Interferon gamma signaling	64	1.11022e-16	3.34177e-14	15.9546
Interferon alpha/beta signaling	56	1.11022e-16	3.34177e-14	15.9546
ER-Phagosome pathway	51	5.55112e-16	1.33227e-13	15.2556
Antigen processing-Cross presentation	52	1.34337e-14	2.68674e-12	13.8718
SARS-CoV-2 activates/modulates innate and adaptive immune responses	51	1.21715e-11	2.0935e-09	10.9147
Immunoregulatory interactions between a Lymphoid and a non-Lymphoid cell	57	2.54623e-09	3.81934e-07	8.5941
Interferon Signaling	64	1.81021e-08	2.40758e-06	7.74227
SARS-CoV-2-host interactions	53	8.30249e-08	9.96299e-06	7.08079
G1/S-Specific Transcription	12	0.000129509	0.0141164	3.8877
Class I MHC mediated antigen processing & presentation	59	0.000179827	0.0179827	3.74514
Assembly of collagen fibrils and other multimeric structures	15	0.000219015	0.0201494	3.65953
SARS-CoV-2 Infection	53	0.000239943	0.0206351	3.61989
Enrichment of up regulated genes in PF treated xenograft
name	count	pValue	fdr	-log10(pValue)
Antigen Presentation: Folding, assembly and peptide loading of class I MHC	74	1.11022e-16	8.65974e-15	15.9546
Endosomal/Vacuolar pathway	73	1.11022e-16	8.65974e-15	15.9546
Class I MHC mediated antigen processing & presentation	80	1.11022e-16	8.65974e-15	15.9546
ER-Phagosome pathway	75	1.11022e-16	8.65974e-15	15.9546
Immunoregulatory interactions between a Lymphoid and a non-Lymphoid cell	81	1.11022e-16	8.65974e-15	15.9546
Antigen processing-Cross presentation	75	1.11022e-16	8.65974e-15	15.9546
Cytokine Signaling in Immune system	136	1.11022e-16	8.65974e-15	15.9546
Interferon gamma signaling	98	1.11022e-16	8.65974e-15	15.9546
SARS-CoV-2 activates/modulates innate and adaptive immune responses	75	1.11022e-16	8.65974e-15	15.9546
Interferon Signaling	100	1.11022e-16	8.65974e-15	15.9546
Interferon alpha/beta signaling	85	1.11022e-16	8.65974e-15	15.9546
SARS-CoV-2-host interactions	75	1.11022e-16	8.65974e-15	15.9546
SARS-CoV-2 Infection	77	1.11022e-16	8.65974e-15	15.9546
SARS-CoV Infections	78	2.33658e-12	1.7057e-10	11.6314
Enrichment of down regulated genes in PF treated xenograft
name	count	pValue	fdr	-log10(pValue)
Antigen Presentation: Folding, assembly and peptide loading of class I MHC	50	1.11022e-16	1.73195e-14	15.9546
Endosomal/Vacuolar pathway	50	1.11022e-16	1.73195e-14	15.9546
Antigen processing-Cross presentation	51	1.11022e-16	1.73195e-14	15.9546
ER-Phagosome pathway	50	1.11022e-16	1.73195e-14	15.9546
Interferon gamma signaling	79	1.11022e-16	1.73195e-14	15.9546
Interferon alpha/beta signaling	54	1.11022e-16	1.73195e-14	15.9546
Interferon Signaling	79	1.11022e-16	1.73195e-14	15.9546
SARS-CoV-2 activates/modulates innate and adaptive immune responses	50	1.15463e-14	1.58185e-12	13.9376
Immunoregulatory interactions between a Lymphoid and a non-Lymphoid cell	54	1.68116e-11	2.0342e-09	10.7744
SARS-CoV-2-host interactions	52	1.33237e-10	1.45228e-08	9.87538
Translocation of ZAP-70 to Immunological synapse	16	1.02821e-08	1.01792e-06	7.98792
Phosphorylation of CD3 and TCR zeta chains	16	2.63019e-08	2.20936e-06	7.58001
PD-1 signaling	16	2.63019e-08	2.20936e-06	7.58001
Generation of second messenger molecules	17	1.87887e-07	1.46552e-05	6.7261
