# Supplementary material for: CANDiT: A machine learning framework for differentiation therapy in colorectal cancer
Source: Cell Rep Med. 2025 Oct 20;6(11):102421. doi: 10.1016/j.xcrm.2025.102421 (PMC12711679; doi:10.1016/j.xcrm.2025.102421)
Supplement: Table S6. A catalog of the top 50 upregulated and downregulated genes, along with their associated pathways, derived from differentially expressed genes of cell line and xenotransplantation studies and trained using patient-derived organoids, related to Figure 5 [file mmc5.xlsx]

## Sheet: DOWN genes
Supplemental Table 6 [Related to Figure 5]: A catalogue of the top 50 upregulated and downregulated genes, along with their associated pathways, derived from differentially expressed genes of cell line and xenotransplantation studies and trained using patient-derived organoids
Top 50 down regulated genes rank ordered based on PDO data					Top 50 up regulated genes rank ordered based on PDO data
gene	ROC-AUC	p value			Genes	ROC-AUC	p-value
MSN	0	1.08863e-22			GSTM3	1	4.51157e-25
HBE1	0	7.81657e-21			CST7	1	2.40279e-21
GRIN2D	0	3.89794e-20			EPS8L3	1	3.91031e-21
RASA3	0	1.44404e-19			AGR2	1	8.63083e-21
FBXL16	0	2.18387e-19			PODXL2	1	8.90617e-20
NTSR1	0	3.84236e-19			ALDH3A1	1	1.03722e-19
RBP1	0	3.88499e-19			PRR15L	1	1.07645e-19
PPP2R2C	0	5.87988e-19			TIMP4	1	4.00816e-19
DKK1	0	1.0141e-18			QPCT	1	6.31618e-19
KCNN4	0	1.20832e-17			TMPRSS13	1	6.03546e-18
CST6	0	2.57017e-17			CYP2J2	1	6.25146e-18
CSPG4	0	2.98821e-17			FBP1	1	2.58393e-17
MMP17	0	3.40612e-17			GCHFR	1	3.57031e-17
PTPRS	0	4.64608e-17			PRSS23	1	4.09299e-17
TMEM59L	0	5.83475e-17			TRIM29	1	1.02188e-16
TRIM72	0	8.12688e-17			PSMB8	1	1.24293e-16
CD163L1	0	8.22344e-17			IGFBP4	1	2.85563e-16
VAV1	0	1.00958e-16			SAA1	1	4.83897e-16
B4GALNT1	0	1.55657e-16			THNSL2	1	7.31495e-16
LGALS1	0	2.28764e-16			WNT5B	1	8.82037e-16
STMN3	0	2.3856e-16			PRSS1	1	8.86136e-16
SH2D5	0	2.43723e-16			COL4A2	1	1.20782e-15
SDR42E1	0	3.06816e-16			GPR35	1	1.90725e-15
RUNX3	0	3.32608e-16			MAP1LC3A	1	2.85077e-15
TSPAN18	0	3.40349e-16			TMEM45B	1	3.52172e-15
DNAAF3	0	4.02321e-16			RARRES2	1	3.87257e-15
TNNI3	0	5.98782e-16			SLC7A7	1	1.27821e-14
LNCAROD	0	6.13926e-16			SLC1A4	1	2.65044e-14
FKBP1B	0	6.9971e-16			EIF1AY	1	2.73066e-14
GNG7	0	7.46408e-16			CITED4	1	2.79955e-14
RBP7	0	8.91903e-16			FAM221A	1	2.85307e-14
RFLNB	0	1.37375e-15			KCNE3	1	2.95045e-14
PAX2	0	1.4465e-15			TM4SF1	1	7.09614e-14
WNT16	0	1.52636e-15			GSTT1	1	8.31791e-14
SNCG	0	1.9397e-15			TFF1	1	1.05897e-13
SYTL3	0	2.43844e-15			ASCL2	1	1.29196e-13
MAGEB2	0	3.22896e-15			OLFML3	1	1.90429e-13
CACNA1H	0	3.618e-15			GPX3	1	2.80068e-13
LINGO1	0	3.87566e-15			S100P	1	2.96806e-13
DBN1	0	3.99187e-15			PKDCC	1	3.37135e-13
AFAP1L1	0	4.09287e-15			FOXA1	1	3.42757e-13
COL6A2	0	4.54447e-15			PPP1R14D	1	3.56427e-13
NOS3	0	5.25657e-15			IL2RG	1	3.57172e-13
SOCS3	0	6.8205e-15			C4BPB	1	3.91693e-13
RASGEF1A	0	2.76811e-14			GLS2	1	5.88611e-13
MAGEA2	0	2.80692e-14			RORA	1	6.40257e-13
PRAME	0	3.14567e-14			ICAM2	1	7.53757e-13
ARC	0	3.51892e-14			ERN2	1	8.77061e-13
FCHO1	0	3.52855e-14			FAM174B	1	1.14805e-12
GRAMD2A	0	4.78176e-14			SMIM22	1	1.22177e-12
Reactome enrichment					Reactome enrichment
Name	pValue	FDR			Name	pValue	FDR
PTK6 Activates STAT3	0.000382001	0.11842			Antigen Presentation: Folding, assembly and peptide loading of class I MHC	1.11022e-16	1.31006e-14
RUNX1 regulates transcription of genes involved in differentiation of keratinocytes	0.000933607	0.144709			Endosomal/Vacuolar pathway	1.11022e-16	1.31006e-14
Synaptic adhesion-like molecules	0.00395728	0.195344			ER-Phagosome pathway	1.11022e-16	1.31006e-14
Inactivation of CSF3 (G-CSF) signaling	0.00539758	0.195344			Antigen processing-Cross presentation	1.11022e-16	1.31006e-14
Interleukin-20 family signaling	0.00619491	0.195344			Interferon gamma signaling	1.11022e-16	1.31006e-14
Signaling by CSF3 (G-CSF)	0.00888556	0.195344			Interferon alpha/beta signaling	1.11022e-16	1.31006e-14
NCAM1 interactions	0.0137227	0.195344			Interferon Signaling	1.11022e-16	1.31006e-14
Muscle contraction	0.014264	0.195344			SARS-CoV-2 activates/modulates innate and adaptive immune responses	9.88098e-15	1.01774e-12
VEGFR2 mediated vascular permeability	0.014922	0.195344			Immunoregulatory interactions between a Lymphoid and a non-Lymphoid cell	1.39888e-14	1.27298e-12
RUNX3 regulates RUNX1-mediated transcription	0.0159442	0.195344			Cytokine Signaling in Immune system	2.27457e-11	1.86515e-09
TGFBR1 LBD Mutants in Cancer	0.0159442	0.195344			SARS-CoV-2-host interactions	8.46663e-11	6.34997e-09
NGF-stimulated transcription	0.0215575	0.195344			Class I MHC mediated antigen processing & presentation	3.72606e-08	2.53372e-06
RUNX3 regulates BCL2L11 (BIM) transcription	0.0238223	0.195344			SARS-CoV-2 Infection	8.14359e-08	5.13046e-06
Signaling by LRP5 mutants	0.0238223	0.195344			SARS-CoV Infections	0.000319844	0.0188708
Signal Transduction	0.0250859	0.195344			Chemokine receptors bind chemokines	0.000407821	0.0224301
Smooth Muscle Contraction	0.0252551	0.195344			Immune System	0.00158753	0.0809639
Ion homeostasis	0.0275889	0.195344			Adaptive Immune System	0.00252836	0.121361
NOSIP mediated eNOS trafficking	0.0277381	0.195344			Attenuation phase	0.00337367	0.140161
Loss of Function of TGFBR1 in Cancer	0.0277381	0.195344			Defective GALNT3 causes HFTC	0.00341856	0.140161
Signaling by NTRKs	0.0294046	0.195344			Defective GALNT12 causes CRCS1	0.00341856	0.140161
Potential therapeutics for SARS	0.0303105	0.195344			Interleukin-9 signaling	0.00476228	0.185729
RUNX3 regulates CDKN1A transcription	0.0316384	0.195344			Interleukin-21 signaling	0.00604737	0.221127
NCAM signaling for neurite out-growth	0.0325048	0.195344			Amyloid fiber formation	0.00631791	0.221127
Signaling by Non-Receptor Tyrosine Kinases	0.0333553	0.195344			Defective SLC40A1 causes hemochromatosis 4 (HFE4) (duodenum)	0.00673545	0.229005
Signaling by PTK6	0.0333553	0.195344			Interleukin-2 signaling	0.00918804	0.303205
Gene and protein expression by JAK-STAT signaling after Interleukin-12 stimulation	0.0350825	0.195344			HSF1-dependent transactivation	0.00980065	0.30382
Defective CHST3 causes SEDCJD	0.0355233	0.195344			Inhibition of nitric oxide production	0.0103174	0.30558
Defective CHST14 causes EDS, musculocontractural type	0.0355233	0.195344			HSF1 activation	0.0105372	0.30558
RUNX3 regulates YAP1-mediated transcription	0.0355233	0.195344			Uptake of dietary cobalamins into enterocytes	0.0110546	0.309529
Signaling by TGF-beta Receptor Complex in Cancer	0.0355233	0.195344			Interleukin-15 signaling	0.0131243	0.347006
Signaling by Receptor Tyrosine Kinases	0.0382341	0.195344			Interleukin-4 and Interleukin-13 signaling	0.0133464	0.347006
RUNX3 Regulates Immune Response and Cell Migration	0.0393929	0.195344			Interleukin-10 signaling	0.0168598	0.421494
NOSTRIN mediated eNOS trafficking	0.0393929	0.195344			MECP2 regulates neuronal receptors and channels	0.0169311	0.423279
Defective CHSY1 causes TPBS	0.0393929	0.195344			Muscarinic acetylcholine receptors	0.0194382	0.466517
RUNX3 regulates WNT signaling	0.0393929	0.195344			Defective C1GALT1C1 causes TNPS	0.0265974	0.525187
Ca2+ activated K+ channels	0.0393929	0.195344			Drug resistance of KIT mutants	0.0297798	0.525187
Binding of TCF/LEF:CTNNB1 to target gene promoters	0.0393929	0.195344			KIT mutants bind TKIs	0.0297798	0.525187
POU5F1 (OCT4), SOX2, NANOG repress genes related to differentiation	0.0393929	0.195344			Nilotinib-resistant KIT mutants	0.0297798	0.525187
ECM proteoglycans	0.0404663	0.195344			Imatinib-resistant KIT mutants	0.0297798	0.525187
Nuclear Events (kinase and transcription factor activation)	0.0413923	0.195344			Dasatinib-resistant KIT mutants	0.0297798	0.525187
Axonal growth inhibition (RHOA activation)	0.0432472	0.195344			Sorafenib-resistant KIT mutants	0.0297798	0.525187
Signaling by WNT	0.0446276	0.195344			Regorafenib-resistant KIT mutants	0.0297798	0.525187
Interleukin-12 signaling	0.0451755	0.195344			Sunitinib-resistant KIT mutants	0.0297798	0.525187
Neuronal System	0.0469597	0.195344			Masitinib-resistant KIT mutants	0.0297798	0.525187
Calcineurin activates NFAT	0.0470862	0.195344			Erythropoietin activates STAT5	0.0308933	0.525187
p75NTR regulates axonogenesis	0.0470862	0.195344			STAT5 Activation	0.0308933	0.525187
G alpha (12/13) signalling events	0.0471135	0.195344			E3 ubiquitin ligases ubiquitinate target proteins	0.0393509	0.655106
Signaling by Interleukins	0.0483294	0.195344			Common Pathway of Fibrin Clot Formation	0.0411394	0.655106
					Protein ubiquitination	0.0442327	0.655106
					Alpha-defensins	0.0443786	0.655106
					Peptide ligand-binding receptors	0.0473678	0.655106
					RAB9B	1	0.000466325
					ANOS1	1	0.00052138
					HEPHL1	1	0.000596718
					CASP5	1	0.000671826
					KCNQ5	1	0.000735892
					AC020571.1	1	0.0009108
					TTC3P1	1	0.00113727
					SLC40A1	1	0.00114103
					ABCB4	1	0.0014198
					TBC1D3E	1	0.00187804
					SPINK5	1	0.00253234
					KIF28P	1	0.00291331
					LINC01341	1	0.00516468
					AC107067.1	1	0.0159044
					GRIN2A	1	0.017665
